# Supplementary material for: 1,3,5-Tris{[3-(1H-benzotriazol-1-ylmeth­yl)phen­oxy]meth­yl}-2,4,6-trimethyl­benzene
Source: Acta Crystallogr Sect E Struct Rep Online. 2008 Sep 13;64(Pt 10):o1936–7. doi: 10.1107/S1600536808028845 (PMC2959237; doi:10.1107/S1600536808028845)
Supplement: Supplementary file 1 [file e-64-o1936-sup1.cif]

##############################################################################
###                                                                        ###
###        Electronic paper (Acta Crystallographica Section E)             ###
###                                                                        ###
##############################################################################
#                                                                            #
# This CIF contains the data in a paper accepted for publication in Acta     #
# Crystallographica Section E. It conforms to the requirements of Notes      #
# for Authors for Section E, and has been peer reviewed under the auspices   #
# of the IUCr Commission on Journals.                                        #
#                                                                            #
# Full details of the Crystallographic Information File format               #
# are given in the paper "The Crystallographic Information File (CIF):       #
# a New Standard Archive File for Crystallography" by S. R. Hall, F. H.      #
# Allen and I. D. Brown [Acta Cryst. (1991), A47, 655-685].                  #
#                                                                            #
# The current version of the core CIF dictionary is obtainable from          #
# ftp://ftp.iucr.org/pub/cif_core.dic. The current version number is 2.4.    #
#                                                                            #
# Software is freely available for graphical display of the structure(s) in  #
# this CIF.  For information consult the CIF home page http://www.iucr.org/  #
# cif/home.html                                                              #
#                                                                            #
# This file may be used for bona fide research purposes within the           #
# scientific community so long as proper attribution is given to the journal # 
# article from which it was obtained.                                        #
#                                                                            #
##############################################################################
                                             
data_global
_audit_creation_method     'form.cif (version 2.0)'
_journal_data_validation_number     ?
_journal_date_recd_electronic     2008-07-16
_journal_date_accepted     2008-09-09
_journal_name_full     'Acta Crystallographica, Section E'
_journal_year     2008
_journal_volume     64
_journal_issue     10
_journal_page_first     o1936
_journal_page_last     o1937
_journal_paper_category     QO
_journal_coeditor_code     XU2438
_publ_contact_author_name     'prof. Bao-Ming Ji'
_publ_contact_author_address
;
College of Chemistry and Chemical Engineering
Luoyang Normal University
Luoyang 471022
P. R. China
;
_publ_contact_author_email     'lyhxxjbm@126.com'
_publ_contact_author_fax     '086 379 65523821'
_publ_contact_author_phone     '086 379 65523821'
_publ_section_title
;
1,3,5-Tris{[3-(1<i>H</i>-benzotriazol-1-ylmethyl)phenoxy]methyl}-
2,4,6-trimethylbenzene
;
loop_
    _publ_author_name
    _publ_author_address
    'Chen Xu'
;
College of Chemistry and Chemical Engineering
Luoyang Normal University
Luoyang 471022
People's Republic of China
;
    'Wan-Ling Si'
;
Department of Chemistry,
Henan Institute of Education
Zhengzhou 450014
People's Republic of China
;
    'Zhi-Qiang Wang'
;
College of Chemistry and Chemical Engineering
Luoyang Normal University
Luoyang 471022
People's Republic of China
;
    'Hong-Ji Ma'
;
College of Chemistry and Chemical Engineering
Luoyang Normal University
Luoyang 471022
People's Republic of China
;
    'Bao-Ming Ji'
;
College of Chemistry and Chemical Engineering
Luoyang Normal University
Luoyang 471022
People's Republic of China
;
data_I
_audit_creation_method     SHELXL-97
_chemical_name_systematic
;
1,3,5-Tris{[3-(1H-benzotriazol-1-ylmethyl)phenoxy]methyl}-
2,4,6-trimethylbenzene
;
_chemical_name_common     ?
_chemical_formula_moiety     'C51 H45 N9 O3'
_chemical_formula_sum     'C51 H45 N9 O3'
_chemical_formula_iupac     'C51 H45 N9 O3'
_chemical_formula_weight     831.96
_chemical_melting_point     ?
_symmetry_cell_setting     Triclinic
_symmetry_space_group_name_H-M     'P -1'
_symmetry_space_group_name_Hall     '-P 1'
loop_
    _symmetry_equiv_pos_as_xyz
    'x, y, z'
    '-x, -y, -z'
_cell_length_a     11.945(3)
_cell_length_b     13.524(3)
_cell_length_c     13.550(3)
_cell_angle_alpha     83.913(4)
_cell_angle_beta     80.629(4)
_cell_angle_gamma     84.766(4)
_cell_volume     2141.4(9)
_cell_formula_units_Z     2
_cell_measurement_reflns_used     1969
_cell_measurement_theta_min     2.45
_cell_measurement_theta_max     20.41
_cell_measurement_temperature     295(2)
_exptl_crystal_description     block
_exptl_crystal_colour     colourless
_exptl_crystal_size_max     0.23
_exptl_crystal_size_mid     0.19
_exptl_crystal_size_min     0.18
_exptl_crystal_density_diffrn     1.290
_exptl_crystal_density_meas     ?
_exptl_crystal_density_method     'not measured'
_exptl_crystal_F_000     876
_exptl_absorpt_coefficient_mu     0.083
_exptl_absorpt_correction_type     none
_exptl_absorpt_process_details     ?
_exptl_absorpt_correction_T_min     ?
_exptl_absorpt_correction_T_max     ?
_exptl_special_details
;
Analysis found: C
73.85, H 5.29, N 15.37%; requires: C 73.63, H 5.45, N 15.15%. IR data (v_max/
cm^-1^): 3425, 2924, 1593, 1489, 1451, 1257, 1158, 1089, 1009, 781, 747. NMR
\d(H) 1.85(6<i>H</i>,brs), 2.32(9<i>H</i>,s), 4.99(6<i>H</i>,s),
5.84(6<i>H</i>,s), 6.90(6<i>H</i>,d), 6.95 (3<i>H</i>,d), 7.26(3<i>H</i>,s),
7.35--7.43(9<i>H</i>,s), 8.08(3<i>H</i>,s). MS-ESI^+^ [m/<i>z</i>]:
854.6(<i>M</i>+Na).
;
_diffrn_ambient_temperature     295(2)
_diffrn_radiation_type     MoK\a
_diffrn_radiation_wavelength     0.71073
_diffrn_radiation_source     'fine-focus sealed tube'
_diffrn_radiation_monochromator     graphite
_diffrn_measurement_device_type     'Bruker SMART CCD area-detector'
_diffrn_measurement_method     '\f and \w scans'
_diffrn_detector_area_resol_mean     ?
_diffrn_reflns_number     16527
_diffrn_reflns_av_R_equivalents     0.0351
_diffrn_reflns_av_sigmaI/netI     0.0598
_diffrn_reflns_theta_min     2.45
_diffrn_reflns_theta_max     25.50
_diffrn_reflns_theta_full     25.50
_diffrn_measured_fraction_theta_max     0.994
_diffrn_measured_fraction_theta_full     0.994
_diffrn_reflns_limit_h_min     -14
_diffrn_reflns_limit_h_max     14
_diffrn_reflns_limit_k_min     -16
_diffrn_reflns_limit_k_max     16
_diffrn_reflns_limit_l_min     -16
_diffrn_reflns_limit_l_max     16
_diffrn_standards_number     0
_diffrn_standards_interval_count     ?
_diffrn_standards_interval_time     ?
_diffrn_standards_decay_%     ?
_refine_special_details
;
Refinement of <i>F</i>^2^ against ALL reflections. The weighted <i>R</i>-factor
<i>wR</i> and
goodness of fit <i>S</i> are based on <i>F</i>^2^, conventional
<i>R</i>-factors <i>R</i> are based
on <i>F</i>, with <i>F</i> set to zero for negative <i>F</i>^2^. The threshold
expression of
<i>F</i>^2^ > \s(<i>F</i>^2^) is used only for calculating <i>R</i>-factors(gt)
<i>etc</i>. and is
not relevant to the choice of reflections for refinement. <i>R</i>-factors
based
on <i>F</i>^2^ are statistically about twice as large as those based on
<i>F</i>, and <i>R</i>-
factors based on ALL data will be even larger.
;
_reflns_number_total     7926
_reflns_number_gt     3519
_reflns_threshold_expression     I>2\s(I)
_refine_ls_structure_factor_coef     Fsqd
_refine_ls_matrix_type     full
_refine_ls_R_factor_all     0.1414
_refine_ls_R_factor_gt     0.0574
_refine_ls_wR_factor_gt     0.1413
_refine_ls_wR_factor_ref     0.1862
_refine_ls_goodness_of_fit_ref     1.009
_refine_ls_restrained_S_all     1.017
_refine_ls_number_reflns     7926
_refine_ls_number_parameters     552
_refine_ls_number_restraints     60
_refine_ls_hydrogen_treatment     constr
_refine_ls_weighting_scheme     calc
_refine_ls_weighting_details
         'calc w=1/[\s^2^(Fo^2^)+(0.0806P)^2^+0.0204P] where P=(Fo^2^+2Fc^2^)/3'
_atom_sites_solution_hydrogens     geom
_atom_sites_solution_primary     direct
_atom_sites_solution_secondary     difmap
_refine_ls_shift/su_max     0.000
_refine_ls_shift/su_mean     0.000
_refine_diff_density_max     0.148
_refine_diff_density_min     -0.284
_refine_ls_extinction_method     none
_refine_ls_extinction_coef     ?
loop_
    _atom_type_symbol
    _atom_type_description
    _atom_type_scat_dispersion_real
    _atom_type_scat_dispersion_imag
    _atom_type_scat_source
    'C' 'C' 0.0033 0.0016
                         'International Tables Vol C Tables 4.2.6.8 and 6.1.1.4'
    'H' 'H' 0.0000 0.0000
                         'International Tables Vol C Tables 4.2.6.8 and 6.1.1.4'
    'N' 'N' 0.0061 0.0033
                         'International Tables Vol C Tables 4.2.6.8 and 6.1.1.4'
    'O' 'O' 0.0106 0.0060
                         'International Tables Vol C Tables 4.2.6.8 and 6.1.1.4'
_computing_data_collection     'APEX2 (Bruker, 2004)'
_computing_cell_refinement     'SAINT (Bruker, 2004)'
_computing_data_reduction     'SAINT (Bruker, 2004)'
_computing_structure_solution     'SHELXS97 (Sheldrick, 2008)'
_computing_structure_refinement     'SHELXL97 (Sheldrick, 2008)'
_computing_molecular_graphics     'Ortep-3 for Windows (Farrugia, 1997)'
_computing_publication_material     'WinGX (Farrugia, 1999)'
loop_
    _atom_site_type_symbol
    _atom_site_label
    _atom_site_fract_x
    _atom_site_fract_y
    _atom_site_fract_z
    _atom_site_U_iso_or_equiv
    _atom_site_adp_type
    _atom_site_calc_flag
    _atom_site_refinement_flags
    _atom_site_occupancy
    _atom_site_disorder_assembly
    _atom_site_disorder_group
    N N6 0.8300(6) 1.4682(5) 0.5035(4) 0.0889(13) Uani d PGU 0.611(5) A 1
    N N4 0.9689(5) 1.3866(4) 0.5597(4) 0.125(2) Uani d PGU 0.611(5) A 1
    N N5 0.8893(7) 1.4545(5) 0.5804(4) 0.121(2) Uani d PGU 0.611(5) A 1
    C C24 0.9686(4) 1.3515(3) 0.4672(3) 0.0935(17) Uani d PGU 0.611(5) A 1
    C C25 1.0378(4) 1.2814(4) 0.4112(4) 0.114(2) Uani d PGU 0.611(5) A 1
    H H25 1.1005 1.2456 0.4338 0.137 Uiso calc PR 0.611(5) A 1
    C C26 1.0059(5) 1.2696(4) 0.3202(4) 0.125(2) Uani d PGU 0.611(5) A 1
    H H26 1.0463 1.2209 0.2823 0.150 Uiso calc PR 0.611(5) A 1
    C C27 0.9172(5) 1.3259(5) 0.2818(4) 0.112(2) Uani d PGU 0.611(5) A 1
    H H27 0.9030 1.3169 0.2180 0.134 Uiso calc PR 0.611(5) A 1
    C C28 0.8493(5) 1.3958(5) 0.3379(4) 0.0961(15) Uani d PGU 0.611(5) A 1
    H H28 0.7888 1.4332 0.3133 0.115 Uiso calc PR 0.611(5) A 1
    C C29 0.8757(4) 1.4072(4) 0.4326(3) 0.0780(10) Uani d PGU 0.611(5) A 1
    C C30 0.7351(8) 1.5351(7) 0.5177(6) 0.1372(18) Uani d PG 0.611(5) A 1
    H H30A 0.7104 1.5556 0.4534 0.165 Uiso calc PR 0.611(5) A 1
    H H30B 0.7558 1.5940 0.5436 0.165 Uiso calc PR 0.611(5) A 1
    C C1 0.8340(3) 0.2950(3) 0.9635(4) 0.0977(12) Uani d . 1 . .
    N N6' 0.8453(10) 1.4436(8) 0.5142(7) 0.0889(13) Uani d PG 0.389(5) A 2
    N N4' 0.9868(9) 1.3395(7) 0.5248(6) 0.125(2) Uani d PG 0.389(5) A 2
    N N5' 0.9219(11) 1.4049(8) 0.5727(6) 0.121(2) Uani d PG 0.389(5) A 2
    C C24' 0.9586(6) 1.3312(5) 0.4307(6) 0.0935(17) Uani d PG 0.389(5) A 2
    C C25' 1.0041(7) 1.2740(6) 0.3510(6) 0.114(2) Uani d PG 0.389(5) A 2
    H H25' 1.0673 1.2288 0.3533 0.137 Uiso calc PR 0.389(5) A 2
    C C26' 0.9478(8) 1.2901(6) 0.2689(6) 0.125(2) Uani d PG 0.389(5) A 2
    H H26' 0.9718 1.2510 0.2159 0.150 Uiso calc PR 0.389(5) A 2
    C C27' 0.8575(9) 1.3611(7) 0.2605(6) 0.112(2) Uani d PG 0.389(5) A 2
    H H27' 0.8262 1.3709 0.2014 0.134 Uiso calc PR 0.389(5) A 2
    C C28' 0.8132(8) 1.4179(7) 0.3401(7) 0.0961(15) Uani d PG 0.389(5) A 2
    H H28' 0.7520 1.4649 0.3357 0.115 Uiso calc PR 0.389(5) A 2
    C C29' 0.8647(7) 1.4011(6) 0.4266(6) 0.0780(10) Uani d PG 0.389(5) A 2
    C C30' 0.7393(14) 1.5328(12) 0.5253(10) 0.1372(18) Uani d PG 0.389(5) A 2
    H H30C 0.7623 1.5882 0.5553 0.165 Uiso calc PR 0.389(5) A 2
    H H30D 0.7209 1.5571 0.4594 0.165 Uiso calc PR 0.389(5) A 2
    O O1 0.52998(17) 0.80350(16) 0.79301(16) 0.0819(7) Uani d . 1 . .
    O O2 0.50213(17) 1.26023(15) 0.64934(17) 0.0810(6) Uani d . 1 A .
    O O3 0.22369(16) 0.99186(17) 0.46236(15) 0.0804(7) Uani d . 1 . .
    N N1 0.8768(4) 0.3362(4) 1.0342(3) 0.1399(15) Uani d . 1 . .
    N N2 0.8791(3) 0.4321(4) 1.0098(3) 0.1267(13) Uani d . 1 . .
    N N3 0.8385(2) 0.4531(2) 0.9210(3) 0.0888(9) Uani d . 1 . .
    N N7 -0.1788(3) 0.9250(3) 0.0660(2) 0.0910(9) Uani d . 1 . .
    N N8 -0.1573(2) 0.9894(2) 0.1239(2) 0.0851(8) Uani d . 1 . .
    N N9 -0.1164(2) 0.9398(2) 0.20454(19) 0.0675(7) Uani d . 1 . .
    C C2 0.8185(5) 0.1936(4) 0.9601(5) 0.140(2) Uani d . 1 . .
    H H2 0.8392 0.1431 1.0073 0.168 Uiso calc R 1 . .
    C C3 0.7706(5) 0.1785(5) 0.8811(7) 0.172(4) Uani d . 1 . .
    H H3 0.7557 0.1133 0.8751 0.207 Uiso calc R 1 . .
    C C4 0.7413(4) 0.2490(5) 0.8086(5) 0.145(2) Uani d . 1 . .
    H H4 0.7080 0.2303 0.7566 0.174 Uiso calc R 1 . .
    C C5 0.7601(3) 0.3466(3) 0.8110(3) 0.1000(12) Uani d . 1 . .
    H H5 0.7419 0.3956 0.7614 0.120 Uiso calc R 1 . .
    C C6 0.8075(3) 0.3680(3) 0.8913(3) 0.0755(9) Uani d . 1 . .
    C C7 0.8255(3) 0.5545(2) 0.8760(3) 0.1036(13) Uani d . 1 . .
    H H7A 0.8435 0.5545 0.8035 0.124 Uiso calc R 1 . .
    H H7B 0.8799 0.5934 0.8976 0.124 Uiso calc R 1 . .
    C C8 0.7072(3) 0.6044(2) 0.9025(3) 0.0732(9) Uani d . 1 . .
    C C9 0.6679(3) 0.6814(2) 0.8388(2) 0.0693(8) Uani d . 1 . .
    H H9 0.7135 0.7014 0.7789 0.083 Uiso calc R 1 . .
    C C10 0.5610(3) 0.7291(2) 0.8634(2) 0.0659(8) Uani d . 1 . .
    C C11 0.4925(3) 0.7001(2) 0.9517(2) 0.0761(9) Uani d . 1 . .
    H H11 0.4200 0.7313 0.9677 0.091 Uiso calc R 1 . .
    C C12 0.5323(3) 0.6247(3) 1.0157(3) 0.0876(11) Uani d . 1 . .
    H H12 0.4870 0.6057 1.0761 0.105 Uiso calc R 1 . .
    C C13 0.6384(3) 0.5767(3) 0.9918(3) 0.0880(11) Uani d . 1 . .
    H H13 0.6640 0.5254 1.0359 0.106 Uiso calc R 1 . .
    C C14 0.4173(3) 0.8535(2) 0.8129(2) 0.0791(10) Uani d . 1 . .
    H H14A 0.4053 0.8782 0.8787 0.095 Uiso calc R 1 . .
    H H14B 0.3602 0.8072 0.8117 0.095 Uiso calc R 1 . .
    C C15 0.4073(2) 0.9381(2) 0.7340(2) 0.0626(8) Uani d . 1 . .
    C C16 0.3786(2) 0.9206(2) 0.6416(3) 0.0638(8) Uani d . 1 . .
    C C17 0.3626(2) 1.0009(2) 0.5703(2) 0.0610(8) Uani d . 1 . .
    C C18 0.3663(2) 1.0990(2) 0.5952(2) 0.0627(8) Uani d . 1 . .
    C C19 0.3975(2) 1.1159(2) 0.6862(2) 0.0602(8) Uani d . 1 A .
    C C20 0.4227(2) 1.0347(2) 0.7532(2) 0.0618(8) Uani d . 1 . .
    C C21 0.4674(3) 1.0522(3) 0.8487(3) 0.0912(11) Uani d . 1 . .
    H H21A 0.4045 1.0677 0.8999 0.137 Uiso calc R 1 . .
    H H21B 0.5154 1.1067 0.8349 0.137 Uiso calc R 1 . .
    H H21C 0.5103 0.9930 0.8714 0.137 Uiso calc R 1 . .
    C C22 0.3609(3) 0.8167(2) 0.6193(3) 0.0963(11) Uani d . 1 . .
    H H22A 0.3750 0.7702 0.6753 0.145 Uiso calc PR 0.50 . .
    H H22B 0.4125 0.7998 0.5604 0.145 Uiso calc PR 0.50 . .
    H H22C 0.2840 0.8141 0.6079 0.145 Uiso calc PR 0.50 . .
    H H22D 0.3394 0.8192 0.5538 0.145 Uiso calc PR 0.50 . .
    H H22E 0.3019 0.7896 0.6687 0.145 Uiso calc PR 0.50 . .
    H H22F 0.4303 0.7752 0.6211 0.145 Uiso calc PR 0.50 . .
    C C23 0.3347(3) 1.1869(3) 0.5227(3) 0.0932(11) Uani d . 1 . .
    H H23A 0.3152 1.1628 0.4640 0.140 Uiso calc PR 0.50 . .
    H H23B 0.3981 1.2274 0.5035 0.140 Uiso calc PR 0.50 . .
    H H23C 0.2706 1.2262 0.5548 0.140 Uiso calc PR 0.50 . .
    H H23D 0.3407 1.2481 0.5509 0.140 Uiso calc PR 0.50 . .
    H H23E 0.2579 1.1835 0.5113 0.140 Uiso calc PR 0.50 . .
    H H23F 0.3853 1.1847 0.4601 0.140 Uiso calc PR 0.50 . .
    C C31 0.6374(3) 1.4917(3) 0.5896(3) 0.0865(10) Uani d . 1 . .
    C C32 0.5693(4) 1.5536(3) 0.6508(3) 0.0880(11) Uani d . 1 A .
    H H32 0.5862 1.6194 0.6505 0.106 Uiso calc R 1 . .
    C C33 0.4763(3) 1.5194(3) 0.7124(3) 0.0913(11) Uani d . 1 . .
    H H33 0.4304 1.5621 0.7541 0.110 Uiso calc R 1 A .
    C C34 0.4491(3) 1.4217(3) 0.7139(3) 0.0795(9) Uani d . 1 A .
    H H34 0.3852 1.3991 0.7560 0.095 Uiso calc R 1 . .
    C C35 0.5171(3) 1.3589(2) 0.6528(2) 0.0692(8) Uani d . 1 . .
    C C36 0.6102(3) 1.3938(3) 0.5901(3) 0.0850(10) Uani d . 1 A .
    H H36 0.6555 1.3516 0.5475 0.102 Uiso calc R 1 . .
    C C37 0.4026(3) 1.2207(2) 0.7102(3) 0.0768(9) Uani d . 1 . .
    H H37A 0.3347 1.2608 0.6958 0.092 Uiso calc R 1 A .
    H H37B 0.4074 1.2217 0.7809 0.092 Uiso calc R 1 . .
    C C38 -0.1114(2) 0.8400(3) 0.1982(2) 0.0667(8) Uani d . 1 . .
    C C39 -0.0778(3) 0.7585(3) 0.2608(3) 0.0853(10) Uani d . 1 . .
    H H39 -0.0506 0.7654 0.3200 0.102 Uiso calc R 1 . .
    C C40 -0.0876(3) 0.6666(3) 0.2290(4) 0.1050(13) Uani d . 1 . .
    H H40 -0.0656 0.6092 0.2675 0.126 Uiso calc R 1 . .
    C C41 -0.1294(4) 0.6577(4) 0.1413(4) 0.1147(15) Uani d . 1 . .
    H H41 -0.1352 0.5942 0.1232 0.138 Uiso calc R 1 . .
    C C42 -0.1626(4) 0.7386(4) 0.0797(3) 0.1080(13) Uani d . 1 . .
    H H42 -0.1908 0.7312 0.0211 0.130 Uiso calc R 1 . .
    C C43 -0.1521(3) 0.8316(3) 0.1091(3) 0.0754(9) Uani d . 1 . .
    C C44 -0.0932(2) 0.9947(3) 0.2840(2) 0.0778(9) Uani d . 1 . .
    H H44A -0.1220 0.9599 0.3482 0.093 Uiso calc R 1 . .
    H H44B -0.1345 1.0598 0.2797 0.093 Uiso calc R 1 . .
    C C45 0.0306(2) 1.0086(2) 0.2814(2) 0.0619(8) Uani d . 1 . .
    C C46 0.0954(3) 1.0492(2) 0.1951(2) 0.0717(9) Uani d . 1 . .
    H H46 0.0644 1.0635 0.1361 0.086 Uiso calc R 1 . .
    C C47 0.2056(3) 1.0681(2) 0.1973(2) 0.0779(9) Uani d . 1 . .
    H H47 0.2492 1.0947 0.1390 0.094 Uiso calc R 1 . .
    C C48 0.2531(3) 1.0488(2) 0.2836(2) 0.0716(9) Uani d . 1 . .
    H H48 0.3280 1.0626 0.2839 0.086 Uiso calc R 1 . .
    C C49 0.1888(2) 1.0089(2) 0.3698(2) 0.0618(8) Uani d . 1 . .
    C C50 0.0784(2) 0.9872(2) 0.3678(2) 0.0641(8) Uani d . 1 . .
    H H50 0.0360 0.9578 0.4253 0.077 Uiso calc R 1 . .
    C C54 0.3440(2) 0.9854(3) 0.4660(2) 0.0791(10) Uani d . 1 . .
    H H54A 0.3801 1.0357 0.4181 0.095 Uiso calc R 1 . .
    H H54B 0.3779 0.9204 0.4484 0.095 Uiso calc R 1 . .
loop_
    _atom_site_aniso_label
    _atom_site_aniso_U_11
    _atom_site_aniso_U_22
    _atom_site_aniso_U_33
    _atom_site_aniso_U_12
    _atom_site_aniso_U_13
    _atom_site_aniso_U_23
    N6 0.098(3) 0.083(4) 0.089(3) -0.033(2) -0.024(2) 0.011(2)
    N4 0.123(4) 0.130(5) 0.124(5) -0.022(4) -0.034(4) 0.015(4)
    N5 0.128(5) 0.137(6) 0.102(3) -0.037(4) -0.031(3) 0.009(3)
    C24 0.089(3) 0.086(3) 0.102(4) -0.014(3) -0.011(3) 0.007(3)
    C25 0.103(4) 0.089(3) 0.140(6) 0.004(3) 0.002(4) -0.002(4)
    C26 0.121(5) 0.087(4) 0.159(6) -0.015(4) 0.003(4) -0.012(4)
    C27 0.121(6) 0.100(5) 0.115(4) -0.034(4) -0.003(4) -0.015(3)
    C28 0.094(5) 0.086(4) 0.111(3) -0.019(3) -0.018(3) -0.006(3)
    C29 0.084(2) 0.070(2) 0.084(2) -0.0271(19) -0.020(2) 0.0054(19)
    C30 0.142(4) 0.069(3) 0.184(5) -0.019(3) 0.037(4) -0.024(3)
    C1 0.088(3) 0.082(3) 0.111(3) 0.019(2) -0.007(2) 0.011(3)
    N6' 0.098(3) 0.083(4) 0.089(3) -0.033(2) -0.024(2) 0.011(2)
    N4' 0.123(4) 0.130(5) 0.124(5) -0.022(4) -0.034(4) 0.015(4)
    N5' 0.128(5) 0.137(6) 0.102(3) -0.037(4) -0.031(3) 0.009(3)
    C24' 0.089(3) 0.086(3) 0.102(4) -0.014(3) -0.011(3) 0.007(3)
    C25' 0.103(4) 0.089(3) 0.140(6) 0.004(3) 0.002(4) -0.002(4)
    C26' 0.121(5) 0.087(4) 0.159(6) -0.015(4) 0.003(4) -0.012(4)
    C27' 0.121(6) 0.100(5) 0.115(4) -0.034(4) -0.003(4) -0.015(3)
    C28' 0.094(5) 0.086(4) 0.111(3) -0.019(3) -0.018(3) -0.006(3)
    C29' 0.084(2) 0.070(2) 0.084(2) -0.0271(19) -0.020(2) 0.0054(19)
    C30' 0.142(4) 0.069(3) 0.184(5) -0.019(3) 0.037(4) -0.024(3)
    O1 0.0603(14) 0.0778(15) 0.0961(16) 0.0050(11) 0.0009(12) 0.0168(13)
    O2 0.0683(14) 0.0627(15) 0.1113(17) -0.0157(11) 0.0020(13) -0.0201(12)
    O3 0.0506(13) 0.1262(19) 0.0672(14) -0.0247(12) -0.0066(11) -0.0100(12)
    N1 0.151(4) 0.135(4) 0.128(3) 0.040(3) -0.043(3) 0.005(3)
    N2 0.128(3) 0.123(3) 0.140(3) 0.017(3) -0.058(3) -0.030(3)
    N3 0.083(2) 0.067(2) 0.116(3) 0.0078(15) -0.0247(19) -0.0026(18)
    N7 0.096(2) 0.106(3) 0.075(2) -0.0250(19) -0.0233(17) 0.0031(19)
    N8 0.078(2) 0.091(2) 0.087(2) -0.0187(16) -0.0211(17) 0.0105(18)
    N9 0.0588(16) 0.079(2) 0.0680(17) -0.0132(13) -0.0170(13) -0.0058(15)
    C2 0.091(4) 0.085(4) 0.208(6) 0.023(3) 0.026(4) 0.052(4)
    C3 0.087(4) 0.075(4) 0.334(12) 0.017(3) 0.019(5) -0.021(6)
    C4 0.096(4) 0.127(5) 0.224(7) -0.001(3) -0.015(4) -0.098(5)
    C5 0.083(3) 0.104(3) 0.116(3) 0.000(2) -0.016(2) -0.028(3)
    C6 0.066(2) 0.058(2) 0.096(3) 0.0031(17) -0.004(2) 0.002(2)
    C7 0.077(3) 0.060(2) 0.166(4) -0.0003(18) -0.009(2) 0.003(2)
    C8 0.063(2) 0.0493(19) 0.106(3) -0.0070(16) -0.011(2) -0.0034(18)
    C9 0.060(2) 0.0561(19) 0.089(2) -0.0108(16) -0.0023(17) -0.0028(17)
    C10 0.061(2) 0.0575(19) 0.077(2) -0.0105(16) -0.0081(18) 0.0016(17)
    C11 0.061(2) 0.073(2) 0.086(2) 0.0013(17) 0.0001(19) 0.0042(19)
    C12 0.074(2) 0.088(3) 0.091(3) -0.003(2) 0.000(2) 0.018(2)
    C13 0.081(3) 0.079(2) 0.099(3) -0.007(2) -0.017(2) 0.018(2)
    C14 0.059(2) 0.079(2) 0.089(2) 0.0016(17) 0.0027(17) 0.0127(19)
    C15 0.0456(17) 0.065(2) 0.073(2) -0.0032(14) -0.0016(15) 0.0032(17)
    C16 0.0449(17) 0.063(2) 0.083(2) -0.0096(14) -0.0028(16) -0.0085(18)
    C17 0.0380(16) 0.080(2) 0.066(2) -0.0111(14) -0.0068(14) -0.0110(18)
    C18 0.0421(17) 0.068(2) 0.075(2) -0.0090(14) -0.0055(15) 0.0083(17)
    C19 0.0480(17) 0.060(2) 0.073(2) -0.0074(14) -0.0072(15) -0.0085(17)
    C20 0.0448(17) 0.077(2) 0.063(2) -0.0041(15) -0.0049(14) -0.0082(17)
    C21 0.073(2) 0.117(3) 0.088(3) -0.002(2) -0.021(2) -0.019(2)
    C22 0.087(3) 0.073(2) 0.131(3) -0.0124(19) -0.011(2) -0.026(2)
    C23 0.075(2) 0.093(3) 0.108(3) -0.0092(19) -0.024(2) 0.023(2)
    C31 0.102(3) 0.062(2) 0.095(3) -0.021(2) -0.001(2) -0.009(2)
    C32 0.106(3) 0.063(2) 0.098(3) -0.006(2) -0.021(2) -0.012(2)
    C33 0.101(3) 0.072(3) 0.102(3) 0.003(2) -0.015(2) -0.020(2)
    C34 0.079(2) 0.068(2) 0.092(2) -0.0046(19) -0.012(2) -0.0094(19)
    C35 0.070(2) 0.058(2) 0.084(2) -0.0053(17) -0.0175(18) -0.0135(18)
    C36 0.083(3) 0.074(2) 0.096(3) -0.0157(19) 0.006(2) -0.0192(19)
    C37 0.061(2) 0.068(2) 0.099(2) -0.0078(16) -0.0021(18) -0.0105(18)
    C38 0.0533(19) 0.073(2) 0.074(2) -0.0151(16) -0.0047(16) -0.0031(18)
    C39 0.064(2) 0.098(3) 0.092(3) -0.005(2) -0.0127(19) 0.004(2)
    C40 0.081(3) 0.084(3) 0.146(4) -0.002(2) -0.012(3) -0.005(3)
    C41 0.096(3) 0.094(4) 0.156(5) -0.021(3) 0.000(3) -0.042(3)
    C42 0.105(3) 0.120(4) 0.109(3) -0.030(3) -0.012(3) -0.042(3)
    C43 0.071(2) 0.090(3) 0.068(2) -0.0172(19) -0.0101(18) -0.012(2)
    C44 0.053(2) 0.101(3) 0.085(2) -0.0101(17) -0.0092(17) -0.032(2)
    C45 0.0502(18) 0.069(2) 0.069(2) -0.0087(15) -0.0041(16) -0.0224(16)
    C46 0.061(2) 0.085(2) 0.070(2) -0.0075(17) -0.0101(17) -0.0101(17)
    C47 0.064(2) 0.100(3) 0.069(2) -0.0247(18) -0.0005(18) -0.0050(18)
    C48 0.0545(19) 0.094(2) 0.068(2) -0.0223(17) -0.0070(17) -0.0080(18)
    C49 0.0497(18) 0.077(2) 0.060(2) -0.0137(15) -0.0023(15) -0.0155(16)
    C50 0.0510(18) 0.078(2) 0.064(2) -0.0156(15) 0.0026(15) -0.0175(16)
    C54 0.049(2) 0.114(3) 0.076(2) -0.0111(17) -0.0075(16) -0.0170(19)
_geom_special_details
;
All e.s.d.'s (except the e.s.d. in the dihedral angle between two l.s. planes)
are estimated using the full covariance matrix. The cell e.s.d.'s are taken
into account individually in the estimation of e.s.d.'s in distances, angles
and torsion angles; correlations between e.s.d.'s in cell parameters are only
used when they are defined by crystal symmetry. An approximate (isotropic)
treatment of cell e.s.d.'s is used for estimating e.s.d.'s involving l.s.
planes.
;
loop_
    _geom_bond_atom_site_label_1
    _geom_bond_atom_site_label_2
    _geom_bond_site_symmetry_2
    _geom_bond_distance
    _geom_bond_publ_flag
    N6 N5 . 1.3401 ?
    N6 C29 . 1.3481 ?
    N6 C30 . 1.3851 ?
    N4 N5 . 1.2782 ?
    N4 C24 . 1.3871 ?
    C24 C29 . 1.4007 ?
    C24 C25 . 1.4014 ?
    C25 C26 . 1.3775 ?
    C25 H25 . 0.9300 ?
    C26 C27 . 1.3855 ?
    C26 H26 . 0.9300 ?
    C27 C28 . 1.3936 ?
    C27 H27 . 0.9300 ?
    C28 C29 . 1.3972 ?
    C28 H28 . 0.9300 ?
    C30 C31 . 1.513(13) ?
    C30 H30A . 0.9700 ?
    C30 H30B . 0.9700 ?
    C1 N1 . 1.347(5) ?
    C1 C6 . 1.367(5) ?
    C1 C2 . 1.407(7) ?
    N6' N5' . 1.3420 ?
    N6' C29' . 1.3500 ?
    N6' C30' . 1.6672 ?
    N4' N5' . 1.2800 ?
    N4' C24' . 1.3891 ?
    C24' C29' . 1.4027 ?
    C24' C25' . 1.4034 ?
    C25' C26' . 1.3795 ?
    C25' H25' . 0.9300 ?
    C26' C27' . 1.3875 ?
    C26' H26' . 0.9300 ?
    C27' C28' . 1.3956 ?
    C27' H27' . 0.9300 ?
    C28' C29' . 1.3992 ?
    C28' H28' . 0.9300 ?
    C30' C31 . 1.49(2) ?
    C30' H30C . 0.9700 ?
    C30' H30D . 0.9700 ?
    O1 C10 . 1.380(3) ?
    O1 C14 . 1.447(3) ?
    O2 C35 . 1.369(3) ?
    O2 C37 . 1.443(3) ?
    O3 C49 . 1.375(3) ?
    O3 C54 . 1.441(3) ?
    N1 N2 . 1.306(5) ?
    N2 N3 . 1.363(4) ?
    N3 C6 . 1.360(4) ?
    N3 C7 . 1.446(4) ?
    N7 N8 . 1.301(4) ?
    N7 C43 . 1.367(4) ?
    N8 N9 . 1.358(3) ?
    N9 C38 . 1.356(4) ?
    N9 C44 . 1.447(4) ?
    C2 C3 . 1.335(8) ?
    C2 H2 . 0.9300 ?
    C3 C4 . 1.360(8) ?
    C3 H3 . 0.9300 ?
    C4 C5 . 1.364(6) ?
    C4 H4 . 0.9300 ?
    C5 C6 . 1.373(5) ?
    C5 H5 . 0.9300 ?
    C7 C8 . 1.514(4) ?
    C7 H7A . 0.9700 ?
    C7 H7B . 0.9700 ?
    C8 C9 . 1.379(4) ?
    C8 C13 . 1.385(4) ?
    C9 C10 . 1.383(4) ?
    C9 H9 . 0.9300 ?
    C10 C11 . 1.377(4) ?
    C11 C12 . 1.369(4) ?
    C11 H11 . 0.9300 ?
    C12 C13 . 1.376(4) ?
    C12 H12 . 0.9300 ?
    C13 H13 . 0.9300 ?
    C14 C15 . 1.492(4) ?
    C14 H14A . 0.9700 ?
    C14 H14B . 0.9700 ?
    C15 C20 . 1.392(4) ?
    C15 C16 . 1.399(4) ?
    C16 C17 . 1.396(4) ?
    C16 C22 . 1.508(4) ?
    C17 C18 . 1.410(4) ?
    C17 C54 . 1.505(4) ?
    C18 C19 . 1.391(4) ?
    C18 C23 . 1.521(4) ?
    C19 C20 . 1.392(4) ?
    C19 C37 . 1.497(4) ?
    C20 C21 . 1.526(4) ?
    C21 H21A . 0.9600 ?
    C21 H21B . 0.9600 ?
    C21 H21C . 0.9600 ?
    C22 H22A . 0.9600 ?
    C22 H22B . 0.9600 ?
    C22 H22C . 0.9600 ?
    C22 H22D . 0.9600 ?
    C22 H22E . 0.9600 ?
    C22 H22F . 0.9600 ?
    C23 H23A . 0.9600 ?
    C23 H23B . 0.9600 ?
    C23 H23C . 0.9600 ?
    C23 H23D . 0.9600 ?
    C23 H23E . 0.9600 ?
    C23 H23F . 0.9600 ?
    C31 C32 . 1.362(5) ?
    C31 C36 . 1.390(4) ?
    C32 C33 . 1.363(5) ?
    C32 H32 . 0.9300 ?
    C33 C34 . 1.386(4) ?
    C33 H33 . 0.9300 ?
    C34 C35 . 1.368(4) ?
    C34 H34 . 0.9300 ?
    C35 C36 . 1.373(4) ?
    C36 H36 . 0.9300 ?
    C37 H37A . 0.9700 ?
    C37 H37B . 0.9700 ?
    C38 C39 . 1.389(4) ?
    C38 C43 . 1.392(4) ?
    C39 C40 . 1.379(5) ?
    C39 H39 . 0.9300 ?
    C40 C41 . 1.382(6) ?
    C40 H40 . 0.9300 ?
    C41 C42 . 1.374(6) ?
    C41 H41 . 0.9300 ?
    C42 C43 . 1.381(5) ?
    C42 H42 . 0.9300 ?
    C44 C45 . 1.502(4) ?
    C44 H44A . 0.9700 ?
    C44 H44B . 0.9700 ?
    C45 C50 . 1.377(4) ?
    C45 C46 . 1.384(4) ?
    C46 C47 . 1.369(4) ?
    C46 H46 . 0.9300 ?
    C47 C48 . 1.372(4) ?
    C47 H47 . 0.9300 ?
    C48 C49 . 1.377(4) ?
    C48 H48 . 0.9300 ?
    C49 C50 . 1.381(4) ?
    C50 H50 . 0.9300 ?
    C54 H54A . 0.9700 ?
    C54 H54B . 0.9700 ?
loop_
    _geom_angle_atom_site_label_1
    _geom_angle_atom_site_label_2
    _geom_angle_atom_site_label_3
    _geom_angle_site_symmetry_1
    _geom_angle_site_symmetry_3
    _geom_angle
    _geom_angle_publ_flag
    N5 N6 C29 . . 109.9 ?
    N5 N6 C30 . . 114.4 ?
    C29 N6 C30 . . 135.5 ?
    N5 N4 C24 . . 112.7 ?
    N4 N5 N6 . . 107.3 ?
    N4 C24 C29 . . 102.9 ?
    N4 C24 C25 . . 134.3 ?
    C29 C24 C25 . . 122.8 ?
    C26 C25 C24 . . 114.8 ?
    C26 C25 H25 . . 122.6 ?
    C24 C25 H25 . . 122.6 ?
    C25 C26 C27 . . 124.1 ?
    C25 C26 H26 . . 118.0 ?
    C27 C26 H26 . . 118.0 ?
    C26 C27 C28 . . 120.5 ?
    C26 C27 H27 . . 119.7 ?
    C28 C27 H27 . . 119.7 ?
    C27 C28 C29 . . 117.3 ?
    C27 C28 H28 . . 121.4 ?
    C29 C28 H28 . . 121.4 ?
    N6 C29 C28 . . 132.4 ?
    N6 C29 C24 . . 107.2 ?
    C28 C29 C24 . . 120.4 ?
    N6 C30 C31 . . 112.7(4) ?
    N6 C30 H30A . . 109.0 ?
    C31 C30 H30A . . 109.0 ?
    N6 C30 H30B . . 109.0 ?
    C31 C30 H30B . . 109.0 ?
    H30A C30 H30B . . 107.8 ?
    N1 C1 C6 . . 109.3(4) ?
    N1 C1 C2 . . 127.4(5) ?
    C6 C1 C2 . . 123.4(5) ?
    N5' N6' C29' . . 109.9 ?
    N5' N6' C30' . . 134.1 ?
    C29' N6' C30' . . 115.9 ?
    N5' N4' C24' . . 112.7 ?
    N4' N5' N6' . . 107.3 ?
    N4' C24' C29' . . 102.9 ?
    N4' C24' C25' . . 134.3 ?
    C29' C24' C25' . . 122.8 ?
    C26' C25' C24' . . 114.8 ?
    C26' C25' H25' . . 122.6 ?
    C24' C25' H25' . . 122.6 ?
    C25' C26' C27' . . 124.1 ?
    C25' C26' H26' . . 118.0 ?
    C27' C26' H26' . . 118.0 ?
    C26' C27' C28' . . 120.5 ?
    C26' C27' H27' . . 119.7 ?
    C28' C27' H27' . . 119.7 ?
    C27' C28' C29' . . 117.3 ?
    C27' C28' H28' . . 121.3 ?
    C29' C28' H28' . . 121.3 ?
    N6' C29' C28' . . 132.4 ?
    N6' C29' C24' . . 107.2 ?
    C28' C29' C24' . . 120.4 ?
    C31 C30' N6' . . 109.4(7) ?
    C31 C30' H30C . . 109.8 ?
    N6' C30' H30C . . 109.8 ?
    C31 C30' H30D . . 109.8 ?
    N6' C30' H30D . . 109.8 ?
    H30C C30' H30D . . 108.2 ?
    C10 O1 C14 . . 117.7(2) ?
    C35 O2 C37 . . 117.5(2) ?
    C49 O3 C54 . . 118.1(2) ?
    N2 N1 C1 . . 108.9(4) ?
    N1 N2 N3 . . 107.8(4) ?
    C6 N3 N2 . . 109.4(3) ?
    C6 N3 C7 . . 129.3(4) ?
    N2 N3 C7 . . 121.2(4) ?
    N8 N7 C43 . . 108.0(3) ?
    N7 N8 N9 . . 109.0(3) ?
    C38 N9 N8 . . 110.1(3) ?
    C38 N9 C44 . . 130.1(3) ?
    N8 N9 C44 . . 119.7(3) ?
    C3 C2 C1 . . 111.9(6) ?
    C3 C2 H2 . . 124.0 ?
    C1 C2 H2 . . 124.0 ?
    C2 C3 C4 . . 126.6(7) ?
    C2 C3 H3 . . 116.7 ?
    C4 C3 H3 . . 116.7 ?
    C3 C4 C5 . . 120.8(6) ?
    C3 C4 H4 . . 119.6 ?
    C5 C4 H4 . . 119.6 ?
    C4 C5 C6 . . 115.8(5) ?
    C4 C5 H5 . . 122.1 ?
    C6 C5 H5 . . 122.1 ?
    N3 C6 C1 . . 104.6(4) ?
    N3 C6 C5 . . 134.0(4) ?
    C1 C6 C5 . . 121.4(4) ?
    N3 C7 C8 . . 113.7(3) ?
    N3 C7 H7A . . 108.8 ?
    C8 C7 H7A . . 108.8 ?
    N3 C7 H7B . . 108.8 ?
    C8 C7 H7B . . 108.8 ?
    H7A C7 H7B . . 107.7 ?
    C9 C8 C13 . . 118.8(3) ?
    C9 C8 C7 . . 119.9(3) ?
    C13 C8 C7 . . 121.2(3) ?
    C8 C9 C10 . . 120.4(3) ?
    C8 C9 H9 . . 119.8 ?
    C10 C9 H9 . . 119.8 ?
    C11 C10 O1 . . 124.3(3) ?
    C11 C10 C9 . . 120.5(3) ?
    O1 C10 C9 . . 115.2(3) ?
    C12 C11 C10 . . 119.1(3) ?
    C12 C11 H11 . . 120.4 ?
    C10 C11 H11 . . 120.4 ?
    C11 C12 C13 . . 120.9(3) ?
    C11 C12 H12 . . 119.6 ?
    C13 C12 H12 . . 119.6 ?
    C12 C13 C8 . . 120.3(3) ?
    C12 C13 H13 . . 119.8 ?
    C8 C13 H13 . . 119.8 ?
    O1 C14 C15 . . 108.5(2) ?
    O1 C14 H14A . . 110.0 ?
    C15 C14 H14A . . 110.0 ?
    O1 C14 H14B . . 110.0 ?
    C15 C14 H14B . . 110.0 ?
    H14A C14 H14B . . 108.4 ?
    C20 C15 C16 . . 120.1(3) ?
    C20 C15 C14 . . 120.2(3) ?
    C16 C15 C14 . . 119.7(3) ?
    C17 C16 C15 . . 119.4(3) ?
    C17 C16 C22 . . 119.5(3) ?
    C15 C16 C22 . . 121.0(3) ?
    C16 C17 C18 . . 119.7(3) ?
    C16 C17 C54 . . 121.5(3) ?
    C18 C17 C54 . . 118.8(3) ?
    C19 C18 C17 . . 120.4(3) ?
    C19 C18 C23 . . 119.8(3) ?
    C17 C18 C23 . . 119.8(3) ?
    C18 C19 C20 . . 119.2(3) ?
    C18 C19 C37 . . 119.4(3) ?
    C20 C19 C37 . . 121.4(3) ?
    C19 C20 C15 . . 120.7(3) ?
    C19 C20 C21 . . 119.4(3) ?
    C15 C20 C21 . . 119.9(3) ?
    C20 C21 H21A . . 109.5 ?
    C20 C21 H21B . . 109.5 ?
    H21A C21 H21B . . 109.5 ?
    C20 C21 H21C . . 109.5 ?
    H21A C21 H21C . . 109.5 ?
    H21B C21 H21C . . 109.5 ?
    C16 C22 H22A . . 109.5 ?
    C16 C22 H22B . . 109.5 ?
    H22A C22 H22B . . 109.5 ?
    C16 C22 H22C . . 109.5 ?
    H22A C22 H22C . . 109.5 ?
    H22B C22 H22C . . 109.5 ?
    C16 C22 H22D . . 109.5 ?
    H22A C22 H22D . . 141.1 ?
    H22B C22 H22D . . 56.3 ?
    H22C C22 H22D . . 56.3 ?
    C16 C22 H22E . . 109.5 ?
    H22A C22 H22E . . 56.3 ?
    H22B C22 H22E . . 141.1 ?
    H22C C22 H22E . . 56.3 ?
    H22D C22 H22E . . 109.5 ?
    C16 C22 H22F . . 109.5 ?
    H22A C22 H22F . . 56.3 ?
    H22B C22 H22F . . 56.3 ?
    H22C C22 H22F . . 141.1 ?
    H22D C22 H22F . . 109.5 ?
    H22E C22 H22F . . 109.5 ?
    C18 C23 H23A . . 109.5 ?
    C18 C23 H23B . . 109.5 ?
    H23A C23 H23B . . 109.5 ?
    C18 C23 H23C . . 109.5 ?
    H23A C23 H23C . . 109.5 ?
    H23B C23 H23C . . 109.5 ?
    C18 C23 H23D . . 109.5 ?
    H23A C23 H23D . . 141.1 ?
    H23B C23 H23D . . 56.3 ?
    H23C C23 H23D . . 56.3 ?
    C18 C23 H23E . . 109.5 ?
    H23A C23 H23E . . 56.3 ?
    H23B C23 H23E . . 141.1 ?
    H23C C23 H23E . . 56.3 ?
    H23D C23 H23E . . 109.5 ?
    C18 C23 H23F . . 109.5 ?
    H23A C23 H23F . . 56.3 ?
    H23B C23 H23F . . 56.3 ?
    H23C C23 H23F . . 141.1 ?
    H23D C23 H23F . . 109.5 ?
    H23E C23 H23F . . 109.5 ?
    C32 C31 C36 . . 119.3(3) ?
    C32 C31 C30' . . 117.7(5) ?
    C36 C31 C30' . . 123.0(5) ?
    C32 C31 C30 . . 118.0(4) ?
    C36 C31 C30 . . 122.5(4) ?
    C31 C32 C33 . . 120.1(4) ?
    C31 C32 H32 . . 120.0 ?
    C33 C32 H32 . . 120.0 ?
    C32 C33 C34 . . 121.0(4) ?
    C32 C33 H33 . . 119.5 ?
    C34 C33 H33 . . 119.5 ?
    C35 C34 C33 . . 119.4(3) ?
    C35 C34 H34 . . 120.3 ?
    C33 C34 H34 . . 120.3 ?
    C34 C35 O2 . . 125.3(3) ?
    C34 C35 C36 . . 119.6(3) ?
    O2 C35 C36 . . 115.1(3) ?
    C35 C36 C31 . . 120.7(3) ?
    C35 C36 H36 . . 119.6 ?
    C31 C36 H36 . . 119.6 ?
    O2 C37 C19 . . 108.0(2) ?
    O2 C37 H37A . . 110.1 ?
    C19 C37 H37A . . 110.1 ?
    O2 C37 H37B . . 110.1 ?
    C19 C37 H37B . . 110.1 ?
    H37A C37 H37B . . 108.4 ?
    N9 C38 C39 . . 132.6(3) ?
    N9 C38 C43 . . 104.0(3) ?
    C39 C38 C43 . . 123.4(4) ?
    C40 C39 C38 . . 115.3(4) ?
    C40 C39 H39 . . 122.3 ?
    C38 C39 H39 . . 122.3 ?
    C39 C40 C41 . . 121.5(4) ?
    C39 C40 H40 . . 119.2 ?
    C41 C40 H40 . . 119.2 ?
    C42 C41 C40 . . 122.9(4) ?
    C42 C41 H41 . . 118.6 ?
    C40 C41 H41 . . 118.6 ?
    C41 C42 C43 . . 116.7(4) ?
    C41 C42 H42 . . 121.6 ?
    C43 C42 H42 . . 121.6 ?
    N7 C43 C42 . . 130.9(4) ?
    N7 C43 C38 . . 109.0(3) ?
    C42 C43 C38 . . 120.1(4) ?
    N9 C44 C45 . . 114.2(2) ?
    N9 C44 H44A . . 108.7 ?
    C45 C44 H44A . . 108.7 ?
    N9 C44 H44B . . 108.7 ?
    C45 C44 H44B . . 108.7 ?
    H44A C44 H44B . . 107.6 ?
    C50 C45 C46 . . 119.3(3) ?
    C50 C45 C44 . . 119.6(3) ?
    C46 C45 C44 . . 120.9(3) ?
    C47 C46 C45 . . 119.5(3) ?
    C47 C46 H46 . . 120.3 ?
    C45 C46 H46 . . 120.3 ?
    C46 C47 C48 . . 121.5(3) ?
    C46 C47 H47 . . 119.2 ?
    C48 C47 H47 . . 119.2 ?
    C47 C48 C49 . . 119.2(3) ?
    C47 C48 H48 . . 120.4 ?
    C49 C48 H48 . . 120.4 ?
    O3 C49 C48 . . 125.0(3) ?
    O3 C49 C50 . . 115.2(3) ?
    C48 C49 C50 . . 119.7(3) ?
    C45 C50 C49 . . 120.7(3) ?
    C45 C50 H50 . . 119.7 ?
    C49 C50 H50 . . 119.7 ?
    O3 C54 C17 . . 109.3(2) ?
    O3 C54 H54A . . 109.8 ?
    C17 C54 H54A . . 109.8 ?
    O3 C54 H54B . . 109.8 ?
    C17 C54 H54B . . 109.8 ?
    H54A C54 H54B . . 108.3 ?
loop_
    _geom_torsion_atom_site_label_1
    _geom_torsion_atom_site_label_2
    _geom_torsion_atom_site_label_3
    _geom_torsion_atom_site_label_4
    _geom_torsion_site_symmetry_1
    _geom_torsion_site_symmetry_2
    _geom_torsion_site_symmetry_3
    _geom_torsion_site_symmetry_4
    _geom_torsion
    _geom_torsion_publ_flag
    C24 N4 N5 N6 . . . . 0.8 ?
    C29 N6 N5 N4 . . . . -0.7 ?
    C30 N6 N5 N4 . . . . 175.6 ?
    N5 N4 C24 C29 . . . . -0.5 ?
    N5 N4 C24 C25 . . . . 178.1 ?
    N4 C24 C25 C26 . . . . -179.8 ?
    C29 C24 C25 C26 . . . . -1.4 ?
    C24 C25 C26 C27 . . . . 3.9 ?
    C25 C26 C27 C28 . . . . -3.9 ?
    C26 C27 C28 C29 . . . . 1.0 ?
    N5 N6 C29 C28 . . . . -176.8 ?
    C30 N6 C29 C28 . . . . 7.9 ?
    N5 N6 C29 C24 . . . . 0.4 ?
    C30 N6 C29 C24 . . . . -174.8 ?
    C27 C28 C29 N6 . . . . 178.3 ?
    C27 C28 C29 C24 . . . . 1.4 ?
    N4 C24 C29 N6 . . . . 0.1 ?
    C25 C24 C29 N6 . . . . -178.8 ?
    N4 C24 C29 C28 . . . . 177.7 ?
    C25 C24 C29 C28 . . . . -1.2 ?
    N5 N6 C30 C31 . . . . -75.3(4) ?
    C29 N6 C30 C31 . . . . 99.7(4) ?
    C24' N4' N5' N6' . . . . 0.8 ?
    C29' N6' N5' N4' . . . . -0.7 ?
    C30' N6' N5' N4' . . . . -177.7 ?
    N5' N4' C24' C29' . . . . -0.5 ?
    N5' N4' C24' C25' . . . . 178.1 ?
    N4' C24' C25' C26' . . . . -179.8 ?
    C29' C24' C25' C26' . . . . -1.4 ?
    C24' C25' C26' C27' . . . . 4.0 ?
    C25' C26' C27' C28' . . . . -3.9 ?
    C26' C27' C28' C29' . . . . 1.0 ?
    N5' N6' C29' C28' . . . . -176.8 ?
    C30' N6' C29' C28' . . . . 0.8 ?
    N5' N6' C29' C24' . . . . 0.4 ?
    C30' N6' C29' C24' . . . . 178.0 ?
    C27' C28' C29' N6' . . . . 178.3 ?
    C27' C28' C29' C24' . . . . 1.4 ?
    N4' C24' C29' N6' . . . . 0.1 ?
    C25' C24' C29' N6' . . . . -178.8 ?
    N4' C24' C29' C28' . . . . 177.7 ?
    C25' C24' C29' C28' . . . . -1.2 ?
    N5' N6' C30' C31 . . . . -80.7(7) ?
    C29' N6' C30' C31 . . . . 102.5(7) ?
    C6 C1 N1 N2 . . . . -0.3(5) ?
    C2 C1 N1 N2 . . . . 179.0(4) ?
    C1 N1 N2 N3 . . . . -0.8(5) ?
    N1 N2 N3 C6 . . . . 1.6(4) ?
    N1 N2 N3 C7 . . . . 177.2(3) ?
    C43 N7 N8 N9 . . . . 0.1(4) ?
    N7 N8 N9 C38 . . . . 0.1(3) ?
    N7 N8 N9 C44 . . . . -175.7(3) ?
    N1 C1 C2 C3 . . . . 178.0(5) ?
    C6 C1 C2 C3 . . . . -2.8(7) ?
    C1 C2 C3 C4 . . . . 1.8(9) ?
    C2 C3 C4 C5 . . . . 0.1(10) ?
    C3 C4 C5 C6 . . . . -1.2(7) ?
    N2 N3 C6 C1 . . . . -1.7(4) ?
    C7 N3 C6 C1 . . . . -176.8(3) ?
    N2 N3 C6 C5 . . . . 178.2(4) ?
    C7 N3 C6 C5 . . . . 3.1(6) ?
    N1 C1 C6 N3 . . . . 1.2(4) ?
    C2 C1 C6 N3 . . . . -178.0(4) ?
    N1 C1 C6 C5 . . . . -178.7(3) ?
    C2 C1 C6 C5 . . . . 2.0(6) ?
    C4 C5 C6 N3 . . . . -179.8(4) ?
    C4 C5 C6 C1 . . . . 0.1(5) ?
    C6 N3 C7 C8 . . . . 80.2(5) ?
    N2 N3 C7 C8 . . . . -94.4(4) ?
    N3 C7 C8 C9 . . . . -154.6(3) ?
    N3 C7 C8 C13 . . . . 27.8(5) ?
    C13 C8 C9 C10 . . . . -0.7(5) ?
    C7 C8 C9 C10 . . . . -178.4(3) ?
    C14 O1 C10 C11 . . . . -0.8(4) ?
    C14 O1 C10 C9 . . . . 177.7(3) ?
    C8 C9 C10 C11 . . . . -0.2(5) ?
    C8 C9 C10 O1 . . . . -178.7(3) ?
    O1 C10 C11 C12 . . . . 179.6(3) ?
    C9 C10 C11 C12 . . . . 1.2(5) ?
    C10 C11 C12 C13 . . . . -1.3(5) ?
    C11 C12 C13 C8 . . . . 0.4(6) ?
    C9 C8 C13 C12 . . . . 0.6(5) ?
    C7 C8 C13 C12 . . . . 178.3(3) ?
    C10 O1 C14 C15 . . . . 173.4(3) ?
    O1 C14 C15 C20 . . . . -98.4(3) ?
    O1 C14 C15 C16 . . . . 83.8(3) ?
    C20 C15 C16 C17 . . . . -1.6(4) ?
    C14 C15 C16 C17 . . . . 176.2(2) ?
    C20 C15 C16 C22 . . . . -179.7(3) ?
    C14 C15 C16 C22 . . . . -1.9(4) ?
    C15 C16 C17 C18 . . . . -5.3(4) ?
    C22 C16 C17 C18 . . . . 172.8(3) ?
    C15 C16 C17 C54 . . . . 173.4(2) ?
    C22 C16 C17 C54 . . . . -8.5(4) ?
    C16 C17 C18 C19 . . . . 6.8(4) ?
    C54 C17 C18 C19 . . . . -171.9(2) ?
    C16 C17 C18 C23 . . . . -172.5(3) ?
    C54 C17 C18 C23 . . . . 8.9(4) ?
    C17 C18 C19 C20 . . . . -1.3(4) ?
    C23 C18 C19 C20 . . . . 177.9(3) ?
    C17 C18 C19 C37 . . . . 179.0(2) ?
    C23 C18 C19 C37 . . . . -1.7(4) ?
    C18 C19 C20 C15 . . . . -5.7(4) ?
    C37 C19 C20 C15 . . . . 174.0(3) ?
    C18 C19 C20 C21 . . . . 174.4(3) ?
    C37 C19 C20 C21 . . . . -5.9(4) ?
    C16 C15 C20 C19 . . . . 7.2(4) ?
    C14 C15 C20 C19 . . . . -170.6(3) ?
    C16 C15 C20 C21 . . . . -172.9(3) ?
    C14 C15 C20 C21 . . . . 9.3(4) ?
    N6' C30' C31 C32 . . . . 145.2(3) ?
    N6' C30' C31 C36 . . . . -34.2(7) ?
    N6' C30' C31 C30 . . . . -120(8) ?
    N6 C30 C31 C32 . . . . 145.2(3) ?
    N6 C30 C31 C36 . . . . -39.5(5) ?
    N6 C30 C31 C30' . . . . 58(7) ?
    C36 C31 C32 C33 . . . . 0.7(6) ?
    C30' C31 C32 C33 . . . . -178.8(6) ?
    C30 C31 C32 C33 . . . . 176.1(4) ?
    C31 C32 C33 C34 . . . . -0.2(6) ?
    C32 C33 C34 C35 . . . . 0.3(5) ?
    C33 C34 C35 O2 . . . . 177.7(3) ?
    C33 C34 C35 C36 . . . . -0.9(5) ?
    C37 O2 C35 C34 . . . . 4.1(4) ?
    C37 O2 C35 C36 . . . . -177.1(3) ?
    C34 C35 C36 C31 . . . . 1.4(5) ?
    O2 C35 C36 C31 . . . . -177.4(3) ?
    C32 C31 C36 C35 . . . . -1.3(5) ?
    C30' C31 C36 C35 . . . . 178.1(6) ?
    C30 C31 C36 C35 . . . . -176.5(4) ?
    C35 O2 C37 C19 . . . . 174.0(3) ?
    C18 C19 C37 O2 . . . . -73.4(3) ?
    C20 C19 C37 O2 . . . . 107.0(3) ?
    N8 N9 C38 C39 . . . . -179.1(3) ?
    C44 N9 C38 C39 . . . . -3.9(5) ?
    N8 N9 C38 C43 . . . . -0.3(3) ?
    C44 N9 C38 C43 . . . . 175.0(3) ?
    N9 C38 C39 C40 . . . . 178.5(3) ?
    C43 C38 C39 C40 . . . . -0.2(5) ?
    C38 C39 C40 C41 . . . . -0.7(5) ?
    C39 C40 C41 C42 . . . . 0.7(6) ?
    C40 C41 C42 C43 . . . . 0.3(6) ?
    N8 N7 C43 C42 . . . . 177.7(4) ?
    N8 N7 C43 C38 . . . . -0.3(4) ?
    C41 C42 C43 N7 . . . . -178.9(4) ?
    C41 C42 C43 C38 . . . . -1.1(5) ?
    N9 C38 C43 N7 . . . . 0.4(3) ?
    C39 C38 C43 N7 . . . . 179.3(3) ?
    N9 C38 C43 C42 . . . . -177.9(3) ?
    C39 C38 C43 C42 . . . . 1.1(5) ?
    C38 N9 C44 C45 . . . . 82.8(4) ?
    N8 N9 C44 C45 . . . . -102.3(3) ?
    N9 C44 C45 C50 . . . . -131.3(3) ?
    N9 C44 C45 C46 . . . . 53.2(4) ?
    C50 C45 C46 C47 . . . . -0.5(5) ?
    C44 C45 C46 C47 . . . . 174.9(3) ?
    C45 C46 C47 C48 . . . . -0.8(5) ?
    C46 C47 C48 C49 . . . . 0.5(5) ?
    C54 O3 C49 C48 . . . . -20.2(4) ?
    C54 O3 C49 C50 . . . . 162.8(3) ?
    C47 C48 C49 O3 . . . . -175.7(3) ?
    C47 C48 C49 C50 . . . . 1.1(5) ?
    C46 C45 C50 C49 . . . . 2.1(4) ?
    C44 C45 C50 C49 . . . . -173.4(3) ?
    O3 C49 C50 C45 . . . . 174.7(2) ?
    C48 C49 C50 C45 . . . . -2.4(4) ?
    C49 O3 C54 C17 . . . . 161.4(3) ?
    C16 C17 C54 O3 . . . . 94.9(3) ?
    C18 C17 C54 O3 . . . . -86.4(3) ?
loop_
    _geom_hbond_atom_site_label_D
    _geom_hbond_atom_site_label_H
    _geom_hbond_atom_site_label_A
    _geom_hbond_site_symmetry_A
    _geom_hbond_distance_DH
    _geom_hbond_distance_HA
    _geom_hbond_distance_DA
    _geom_hbond_angle_DHA
    C2 H2 N8 1_646 0.93 2.480 3.376(7) 163.0
    C27 H27 N1 1_564 0.93 2.540 3.453(7) 166.0
