# Supplementary material for: 1,3,5-Tris{[3-(1H-benzotriazol-1-ylmeth­yl)phen­oxy]meth­yl}-2,4,6-trimethyl­benzene
Source: Acta Crystallogr Sect E Struct Rep Online. 2008 Sep 13;64(Pt 10):o1936–7. doi: 10.1107/S1600536808028845 (PMC2959237; doi:10.1107/S1600536808028845)
Supplement: Supplementary file 2 [file e-64-o1936-Isup2.hkl]

# 
# h,k,l, Fc-squared, Fo-squared, sigma(Fo-squared) and status flag 
# 
data_I
_shelx_title ' A in P-1' 
_shelx_refln_list_code          4 
_shelx_F_calc_maximum      255.24 
_exptl_crystal_F_000       876.00 
_reflns_d_resolution_high  0.8254 
 
loop_ 
 _symmetry_equiv_pos_as_xyz 
 'x, y, z' 
 '-x, -y, -z' 
 
_cell_length_a    11.9451 
_cell_length_b    13.5240 
_cell_length_c    13.5496 
_cell_angle_alpha  83.913 
_cell_angle_beta   80.629 
_cell_angle_gamma  84.766 
 
_shelx_F_squared_multiplier     1.000 
 
loop_ 
 _refln_index_h 
 _refln_index_k 
 _refln_index_l 
 _refln_F_squared_calc 
 _refln_F_squared_meas 
 _refln_F_squared_sigma 
 _refln_observed_status 
   2   0   0      740.68      802.00     12.69 o 
   3   0   0    11482.22    10760.52     95.45 o 
   4   0   0     5792.57     5941.13     56.55 o 
   5   0   0      150.03      174.60      5.99 o 
   6   0   0      231.09      227.16     13.52 o 
   7   0   0      217.68      221.53     10.15 o 
   8   0   0      209.20      246.38      8.80 o 
   9   0   0       23.80       14.68      5.86 o 
  10   0   0        1.75       -5.39      4.45 o 
  11   0   0       20.82       28.68     13.18 o 
  12   0   0       22.61       21.23      7.35 o 
  13   0   0        4.11        8.06      6.00 o 
  14   0   0        0.62       -1.62      9.33 o 
 -14   1   0        0.34       -3.76      9.59 o 
 -13   1   0        3.20        6.14     10.17 o 
 -12   1   0        6.63       11.28      6.26 o 
 -11   1   0        0.37       -0.42      4.98 o 
 -10   1   0       26.11       28.24      6.75 o 
  -9   1   0        6.95       11.64      5.24 o 
  -8   1   0       48.06       61.92      7.53 o 
  -7   1   0      211.68      207.23      7.64 o 
  -6   1   0     2343.08     2506.14     30.30 o 
  -5   1   0     1053.78     1070.54     15.82 o 
  -4   1   0       55.62       52.84      3.45 o 
  -3   1   0     5563.39     5792.14     47.49 o 
  -2   1   0     2343.65     2329.29     29.47 o 
   2   1   0      192.10      213.65      4.51 o 
   3   1   0      110.60      107.31      4.20 o 
   4   1   0      959.28     1082.09     17.88 o 
   5   1   0      972.11      938.85     14.75 o 
   6   1   0       19.78       23.50      3.44 o 
   7   1   0      916.20      940.23     16.88 o 
   8   1   0      140.60      149.49      7.42 o 
   9   1   0      119.48       96.10      9.21 o 
  10   1   0       29.05       28.76      6.75 o 
  11   1   0        2.05        2.31      4.79 o 
  12   1   0        0.10       -0.32      5.16 o 
  13   1   0        3.02        2.07      5.82 o 
  14   1   0        0.36       -2.01     10.88 o 
 -13   2   0        5.23        8.26     11.11 o 
 -12   2   0       17.03       11.98      6.52 o 
 -11   2   0      143.37      135.12     24.97 o 
 -10   2   0       11.15        6.46      5.93 o 
  -9   2   0      152.80      174.23     11.73 o 
  -8   2   0        0.74       -3.48      6.28 o 
  -7   2   0        5.69        7.18      3.05 o 
  -6   2   0      191.57      198.54      8.21 o 
  -5   2   0       60.19       72.94      3.59 o 
  -4   2   0     3656.33     3643.46     68.02 o 
  -3   2   0      106.87       94.83      4.10 o 
  -2   2   0     2821.19     2281.19     23.85 o 
  -1   2   0     5356.32     4939.67     45.33 o 
   0   2   0     6194.65     5659.80     62.67 o 
   1   2   0     2407.57     2225.37     27.71 o 
   2   2   0    23126.15    21551.40    186.08 o 
   3   2   0     2797.60     2508.34     26.81 o 
   4   2   0     1211.16     1093.41     15.56 o 
   5   2   0     1441.90     1481.49     20.26 o 
   6   2   0       80.70       91.37      6.56 o 
   7   2   0       15.28       16.40      3.68 o 
   8   2   0        0.62        0.01      4.70 o 
   9   2   0       18.83       23.97      6.38 o 
  10   2   0        0.28        0.15      4.73 o 
  11   2   0        3.50       -4.40      4.61 o 
  12   2   0        6.87        3.26      5.60 o 
  13   2   0       15.95       17.09     12.86 o 
  14   2   0        4.33        2.14      9.85 o 
 -13   3   0       10.19       10.36      6.82 o 
 -12   3   0       45.06       33.08     18.27 o 
 -11   3   0        2.06        6.48      5.67 o 
 -10   3   0        1.58       -6.43      4.29 o 
  -9   3   0       29.57       40.10      7.58 o 
  -8   3   0       40.79       42.52      7.10 o 
  -7   3   0      149.18      154.32     14.06 o 
  -6   3   0       59.98       52.11      3.60 o 
  -5   3   0        5.90       12.23      2.91 o 
  -4   3   0      102.47      109.02      4.97 o 
  -3   3   0     1817.14     1490.77     18.95 o 
  -2   3   0       72.47       91.45      4.13 o 
  -1   3   0     7622.41     7223.02     65.70 o 
   0   3   0    10623.86    10061.51    109.66 o 
   1   3   0     3551.88     3483.93     42.79 o 
   2   3   0     3156.64     2855.53     29.26 o 
   3   3   0     1206.56     1031.92     14.41 o 
   4   3   0      491.03      489.77     12.55 o 
   5   3   0      662.38      648.68     12.46 o 
   6   3   0       26.13       29.84      5.15 o 
   7   3   0      200.36      180.23      7.69 o 
   8   3   0       55.42       58.37      5.60 o 
   9   3   0       16.75       24.09      6.44 o 
  10   3   0       36.38       47.34      9.26 o 
  11   3   0        4.79        1.98      6.45 o 
  12   3   0       16.80       10.93     10.50 o 
  13   3   0        0.42       -0.62      5.71 o 
  14   3   0        2.43        4.53     10.75 o 
 -13   4   0        3.20       -0.10      6.22 o 
 -12   4   0      101.60       91.28     11.70 o 
 -11   4   0        2.19        6.41      6.30 o 
 -10   4   0        0.12       -2.48      4.81 o 
  -9   4   0       10.47       25.55      6.77 o 
  -8   4   0       63.86       74.23     11.95 o 
  -7   4   0      209.45      224.36      9.06 o 
  -6   4   0       53.60       39.80      4.39 o 
  -5   4   0      256.78      260.93      8.16 o 
  -4   4   0      134.67      171.13      6.34 o 
  -3   4   0       59.48       63.53      4.14 o 
  -2   4   0     2861.18     2624.63     29.00 o 
  -1   4   0     1621.60     1463.22     17.91 o 
   0   4   0     1845.02     2002.59     28.97 o 
   1   4   0      960.41      934.75     17.40 o 
   2   4   0     2107.53     1849.46     28.03 o 
   3   4   0       30.32       25.24      3.04 o 
   4   4   0      888.65      836.62     13.96 o 
   5   4   0      325.95      322.90      8.97 o 
   6   4   0       45.72       43.66      4.55 o 
   7   4   0       93.57       95.63      6.29 o 
   8   4   0        9.36       17.95      4.23 o 
   9   4   0        6.08        3.93      3.84 o 
  10   4   0       64.45       67.17      8.94 o 
  11   4   0       24.68       41.33      8.45 o 
  12   4   0        9.43       13.92      6.27 o 
  13   4   0        0.98       -8.21      5.47 o 
  14   4   0        9.56       -4.11      6.32 o 
 -13   5   0        0.01        2.77      6.77 o 
 -12   5   0        6.06        7.05      6.66 o 
 -11   5   0        4.26       -0.69     10.14 o 
 -10   5   0        0.08        4.42      5.05 o 
  -9   5   0        4.44        9.79      8.00 o 
  -8   5   0       46.06       41.78      7.43 o 
  -7   5   0        2.15        5.35      3.61 o 
  -6   5   0       38.85       34.75      5.06 o 
  -5   5   0      638.92      600.56     13.14 o 
  -4   5   0      508.03      548.41     11.97 o 
  -3   5   0        6.55       12.93      2.98 o 
  -2   5   0      178.63      159.76      5.87 o 
  -1   5   0     1842.45     1608.18     20.17 o 
   0   5   0     3780.14     3500.92     46.75 o 
   1   5   0      618.91      575.61     14.27 o 
   2   5   0      155.56      147.47      7.76 o 
   3   5   0      275.83      271.02     13.58 o 
   4   5   0       89.62       99.56      5.19 o 
   5   5   0      925.88      890.31     15.95 o 
   6   5   0      154.63      192.98      8.33 o 
   7   5   0       62.91       71.16      6.00 o 
   8   5   0       26.97       27.65      4.93 o 
   9   5   0       97.67      105.43      7.66 o 
  10   5   0       20.21       15.01      5.93 o 
  11   5   0       13.43       11.21      6.14 o 
  12   5   0       45.61       64.44     10.20 o 
  13   5   0        0.36      -11.61      7.74 o 
 -12   6   0        1.24       -2.00      6.13 o 
 -11   6   0        0.13       -6.26      5.86 o 
 -10   6   0       24.75       27.89     11.08 o 
  -9   6   0       83.57       76.56      9.65 o 
  -8   6   0       10.81        6.55      5.58 o 
  -7   6   0       56.60       65.28      6.13 o 
  -6   6   0      204.33      171.82      8.15 o 
  -5   6   0       15.34       10.54      3.47 o 
  -4   6   0       15.58       14.20      3.45 o 
  -3   6   0      271.10      244.15      8.04 o 
  -2   6   0       84.83       83.36      4.91 o 
  -1   6   0      587.81      585.06     10.80 o 
   0   6   0       61.84       60.01      5.75 o 
   1   6   0      421.07      458.29     19.37 o 
   2   6   0      994.21     1027.38     24.94 o 
   3   6   0       39.77       30.37      5.29 o 
   4   6   0       69.84       71.19      4.81 o 
   5   6   0      154.59      155.06      6.91 o 
   6   6   0      826.69      868.98     17.98 o 
   7   6   0      286.26      266.26     10.09 o 
   8   6   0        1.40        1.91      3.63 o 
   9   6   0      115.74      121.03     10.11 o 
  10   6   0        9.46        9.12      5.68 o 
  11   6   0        3.40        6.20      5.71 o 
  12   6   0       11.92       20.89      7.57 o 
  13   6   0       13.67        3.87      6.86 o 
 -12   7   0       19.15       21.43      8.00 o 
 -11   7   0        0.17       -1.79      5.40 o 
 -10   7   0        0.22        2.01      6.04 o 
  -9   7   0        0.51       -4.84      5.05 o 
  -8   7   0       35.13       30.25      7.06 o 
  -7   7   0       23.58       28.66      5.52 o 
  -6   7   0       20.88       11.56      8.67 o 
  -5   7   0       20.36       26.44      4.57 o 
  -4   7   0       10.27       11.67      3.71 o 
  -3   7   0       11.58        8.93      3.27 o 
  -2   7   0       34.31       49.76      4.70 o 
  -1   7   0      201.96      180.87      6.31 o 
   0   7   0      105.19       90.33      7.32 o 
   1   7   0      216.45      216.67     10.24 o 
   2   7   0       18.55       21.91      7.61 o 
   3   7   0       18.58       16.84      7.26 o 
   4   7   0       53.41       50.90      5.02 o 
   5   7   0        0.20       -1.65      3.02 o 
   6   7   0      354.71      391.90     13.69 o 
   7   7   0       80.47       81.79      6.69 o 
   8   7   0       30.30       35.31      5.71 o 
   9   7   0        0.01        2.68      3.92 o 
  10   7   0       92.19       82.67     14.45 o 
  11   7   0        0.00        4.53      7.19 o 
  12   7   0        1.44        3.89      8.62 o 
  13   7   0       15.83       27.79     12.18 o 
 -11   8   0        2.76        2.00      6.60 o 
 -10   8   0        7.44        5.99      6.00 o 
  -9   8   0        0.37       -7.29      4.86 o 
  -8   8   0        3.01        3.87      5.52 o 
  -7   8   0        1.01       -2.30      4.55 o 
  -6   8   0       71.67       83.11      6.94 o 
  -5   8   0       20.47       26.18      4.78 o 
  -4   8   0      106.21      113.84      7.12 o 
  -3   8   0      125.18      128.51      7.49 o 
  -2   8   0      266.36      254.00      8.54 o 
  -1   8   0        2.09        0.37      3.80 o 
   0   8   0       87.07       81.29      7.79 o 
   1   8   0       46.50       59.56      6.98 o 
   2   8   0       18.50       14.63      4.98 o 
   3   8   0       82.35       93.79      9.49 o 
   4   8   0      277.15      302.30     13.35 o 
   5   8   0        0.27        1.03      4.10 o 
   6   8   0       60.83       80.21      8.65 o 
   7   8   0      188.78      192.36     12.41 o 
   8   8   0        0.12       -2.47      4.54 o 
   9   8   0       83.63      106.05     19.82 o 
  10   8   0        4.53        5.12      5.73 o 
  11   8   0        0.06       -4.28      6.74 o 
  12   8   0       17.08       33.23     11.92 o 
 -11   9   0        1.90        7.02     10.27 o 
 -10   9   0        2.41        6.68      6.35 o 
  -9   9   0       13.02        8.50      6.42 o 
  -8   9   0       15.30       11.13      8.39 o 
  -7   9   0       89.28       91.78     24.33 o 
  -6   9   0        3.10       -2.76      3.80 o 
  -5   9   0        0.95       -0.15      3.53 o 
  -4   9   0       89.60      106.71     12.15 o 
  -3   9   0       45.09       31.66      7.39 o 
  -2   9   0       27.66       20.10      8.84 o 
  -1   9   0       70.08       76.40      9.91 o 
   0   9   0        1.16        1.64      4.55 o 
   1   9   0      149.71      158.58     10.60 o 
   2   9   0      218.66      206.51     11.82 o 
   3   9   0        3.71        0.71      4.27 o 
   4   9   0       68.61       85.26     13.25 o 
   5   9   0       44.18       72.37      8.77 o 
   6   9   0        0.21       -2.86      4.60 o 
   7   9   0       13.12       16.66      6.34 o 
   8   9   0      144.68      140.99     11.90 o 
   9   9   0        0.00        3.36      5.77 o 
  10   9   0        7.19        3.83      6.23 o 
  11   9   0        2.08        3.50      8.62 o 
  12   9   0        2.25        1.36      8.29 o 
 -10  10   0        7.95       -2.92      6.87 o 
  -9  10   0       14.58       -1.17      7.77 o 
  -8  10   0        3.74        6.61      8.10 o 
  -7  10   0       54.11       53.32     12.57 o 
  -6  10   0      241.42      232.94     14.09 o 
  -5  10   0        0.28        0.73      8.39 o 
  -4  10   0       67.69       68.33      8.92 o 
  -3  10   0      342.96      388.29     32.20 o 
  -2  10   0      213.93      215.10     13.19 o 
  -1  10   0        1.29       -6.06      4.04 o 
   0  10   0        0.41       -2.67      4.51 o 
   1  10   0      194.53      140.11     11.06 o 
   2  10   0       98.62       97.33      9.78 o 
   3  10   0       59.72       40.19     11.66 o 
   4  10   0        0.25        3.78      5.14 o 
   5  10   0       87.50       81.19      9.77 o 
   6  10   0        1.65       10.30     10.98 o 
   7  10   0       57.57       65.94      9.73 o 
   8  10   0       10.04       12.41      6.41 o 
   9  10   0        4.23        0.13      5.88 o 
  10  10   0        1.05        1.69      7.03 o 
  11  10   0        1.96       -5.05      7.13 o 
  -9  11   0        0.53        7.77      8.88 o 
  -8  11   0       12.88        9.91      9.91 o 
  -7  11   0       49.35       49.24     12.89 o 
  -6  11   0       86.39      106.29     12.54 o 
  -5  11   0      124.61      123.26     11.71 o 
  -4  11   0       33.15       52.43      8.80 o 
  -3  11   0       96.98       95.38     17.36 o 
  -2  11   0      176.89      177.55     13.01 o 
  -1  11   0        0.25        3.73      5.29 o 
   0  11   0      230.20      207.01     13.67 o 
   1  11   0       33.43       37.19      7.78 o 
   2  11   0      133.95      122.23     11.13 o 
   3  11   0       39.58       26.13      7.33 o 
   4  11   0       15.63        7.37      6.13 o 
   5  11   0        0.01        3.07      5.45 o 
   6  11   0       95.29      117.10     11.80 o 
   7  11   0        7.59       -6.21      6.35 o 
   8  11   0       44.03       47.35      9.21 o 
   9  11   0        5.88        2.96      6.32 o 
  10  11   0        6.54        9.91      8.52 o 
  11  11   0        3.02        5.44     10.50 o 
  -8  12   0       35.42       44.57     13.28 o 
  -7  12   0        9.24       31.61     11.79 o 
  -6  12   0        0.19       12.76      9.78 o 
  -5  12   0        4.43        7.65      6.28 o 
  -4  12   0      118.66      182.55     15.29 o 
  -3  12   0      200.01      236.39     18.01 o 
  -2  12   0       63.34      110.27     11.51 o 
  -1  12   0        7.32       -4.12      4.74 o 
   0  12   0       33.49       20.23      7.90 o 
   1  12   0       37.43       44.19      8.65 o 
   2  12   0       30.47       11.52      6.04 o 
   3  12   0       31.56       30.89      7.51 o 
   4  12   0        3.84       -1.22      5.63 o 
   5  12   0        0.39       -1.84      5.77 o 
   6  12   0        1.19       -1.75      5.80 o 
   7  12   0       58.33       69.33     15.26 o 
   8  12   0        5.34       -0.63      6.41 o 
   9  12   0        0.43        2.35      6.59 o 
  10  12   0        0.58       -3.17      6.87 o 
  -7  13   0        5.56       14.64     10.88 o 
  -6  13   0        0.89        4.60      8.62 o 
  -5  13   0        5.10       -1.07      5.71 o 
  -4  13   0        3.54        6.09      5.75 o 
  -3  13   0        0.82        2.12      5.51 o 
  -2  13   0       12.56        5.27     10.92 o 
  -1  13   0       27.78       29.87      7.97 o 
   0  13   0        0.62        6.10     10.11 o 
   1  13   0       17.05       16.82      8.29 o 
   2  13   0       47.44       33.12      7.95 o 
   3  13   0        2.03       -2.04      5.10 o 
   4  13   0       17.44       14.89      7.19 o 
   5  13   0       16.30       19.18      7.67 o 
   6  13   0        0.39       -2.02      6.35 o 
   7  13   0       10.94       17.60      8.17 o 
   8  13   0       20.72       11.63     11.47 o 
   9  13   0        1.16        1.55      7.40 o 
  -6  14   0        2.88        2.20      8.94 o 
  -5  14   0        2.50       -0.01      5.62 o 
  -4  14   0        0.62       -4.17      7.94 o 
  -3  14   0        4.04        0.00      7.45 o 
  -2  14   0       13.41       18.64      9.20 o 
  -1  14   0        0.05        3.18      6.45 o 
   0  14   0        0.45        4.99      5.95 o 
   1  14   0        0.20       -7.10      4.73 o 
   2  14   0       11.63       20.69      7.67 o 
   3  14   0        6.36       11.99      7.74 o 
   4  14   0        0.14       -2.13      6.24 o 
   5  14   0       41.61       50.19     10.58 o 
   6  14   0        2.25        5.33      6.53 o 
   7  14   0        6.71        5.04      7.19 o 
   8  14   0        4.76        7.33      7.88 o 
  -4  15   0        0.62        0.55      5.91 o 
  -3  15   0        0.11        6.35      6.92 o 
  -2  15   0        4.59        0.59      6.02 o 
  -1  15   0        0.03        1.06      5.85 o 
   0  15   0       17.53       11.94      7.03 o 
   1  15   0        8.88       15.51      7.74 o 
   2  15   0        5.61        0.56      8.32 o 
   3  15   0        1.15        0.67      8.39 o 
   4  15   0        4.45        1.32      7.07 o 
   5  15   0        0.04       -2.39      6.71 o 
   6  15   0        1.30       -3.95      7.58 o 
  -1  16   0        0.02       13.10      7.68 o 
   0  16   0        5.41       11.33      7.48 o 
   1  16   0        4.60       10.57      7.19 o 
   2  16   0        0.61       19.09      8.93 o 
   3  16   0        3.66       11.82      7.71 o 
  -2 -16   1        0.56        0.54      5.98 o 
  -1 -16   1        0.75       -5.21     11.69 o 
   0 -16   1       22.64       21.27      8.62 o 
   1 -16   1        0.63       -5.08      6.00 o 
  -6 -15   1        1.51       -3.94      7.77 o 
  -5 -15   1       16.21       11.85      8.16 o 
  -4 -15   1        1.24        4.96      7.93 o 
  -3 -15   1        0.19       -2.11      6.70 o 
  -2 -15   1        0.03       -8.08      6.22 o 
  -1 -15   1        3.14        4.74      6.80 o 
   0 -15   1        9.11       13.91      7.27 o 
   1 -15   1        0.45        6.56      6.87 o 
   2 -15   1        4.66       -0.98     10.46 o 
   3 -15   1        1.53        5.89     10.88 o 
   4 -15   1        0.02       -1.71      6.41 o 
  -7 -14   1        2.26       10.30      7.96 o 
  -6 -14   1        8.94       -0.08      7.35 o 
  -5 -14   1        4.05       -4.88      6.41 o 
  -4 -14   1        7.14        3.19      8.39 o 
  -3 -14   1        1.00       -4.64      5.88 o 
  -2 -14   1        1.33       -5.29     10.88 o 
  -1 -14   1        2.03        5.25      5.52 o 
   0 -14   1        1.91       -0.12      5.48 o 
   1 -14   1        1.06        5.28      5.91 o 
   2 -14   1        2.79       -6.56      5.62 o 
   3 -14   1        3.87        9.94      7.00 o 
   4 -14   1        0.08        4.76      5.71 o 
   5 -14   1        1.07        4.15      6.35 o 
   6 -14   1        0.09        1.30      9.72 o 
  -9 -13   1        1.45       -0.75      7.36 o 
  -8 -13   1        0.07        1.00      6.59 o 
  -7 -13   1       12.49        4.02      6.91 o 
  -6 -13   1       94.14       83.86     12.39 o 
  -5 -13   1        2.73       -2.45      6.30 o 
  -4 -13   1       11.55       20.96      7.76 o 
  -3 -13   1       10.99        3.04      6.70 o 
  -2 -13   1        0.60        1.09      5.44 o 
  -1 -13   1       21.73       17.57      6.97 o 
   0 -13   1        6.96        5.84      7.16 o 
   1 -13   1        7.72        4.20     11.95 o 
   2 -13   1        3.10       -0.13      5.17 o 
   3 -13   1        5.84       -7.20      4.80 o 
   4 -13   1        5.72        0.69      5.52 o 
   5 -13   1       12.71       10.42      6.62 o 
   6 -13   1       30.24       46.19     21.61 o 
   7 -13   1        0.01       23.32     10.69 o 
 -10 -12   1        0.35        2.52      7.13 o 
  -9 -12   1        0.24       -0.96      6.36 o 
  -8 -12   1        1.59        5.11      6.26 o 
  -7 -12   1       59.54       63.92     10.72 o 
  -6 -12   1        5.48        3.39      6.14 o 
  -5 -12   1        0.69        1.75      5.77 o 
  -4 -12   1        0.35        5.95      6.39 o 
  -3 -12   1        0.04       -5.69      8.10 o 
  -2 -12   1       42.98       31.77      7.95 o 
  -1 -12   1       54.20       46.08      8.63 o 
   0 -12   1      106.31      119.70     11.77 o 
   1 -12   1       31.41       38.29     15.29 o 
   2 -12   1       42.42       71.97     10.35 o 
   3 -12   1       70.41       94.07     11.43 o 
   4 -12   1        5.39        8.90      7.39 o 
   5 -12   1        0.37       -0.84      6.19 o 
   6 -12   1       50.71       36.82      8.44 o 
   7 -12   1       22.93       15.74     10.30 o 
   8 -12   1        1.90       15.68     10.95 o 
 -10 -11   1        1.04        6.41     10.17 o 
  -9 -11   1        3.33        0.48      6.33 o 
  -8 -11   1        9.04       10.84      7.24 o 
  -7 -11   1      107.32       99.09     18.85 o 
  -6 -11   1       25.96       15.65      7.12 o 
  -5 -11   1       10.94        6.58     10.33 o 
  -4 -11   1       57.35       42.54      8.38 o 
  -3 -11   1      121.72       91.96     15.84 o 
  -2 -11   1       61.33       46.97      8.36 o 
  -1 -11   1      219.61      214.56     13.88 o 
   0 -11   1        0.21       -2.17      4.38 o 
   1 -11   1        4.41       -6.18      4.12 o 
   2 -11   1       25.04       43.57      8.14 o 
   3 -11   1      501.51      436.07     18.95 o 
   4 -11   1      414.23      406.39     18.21 o 
   5 -11   1      113.86      147.97     12.55 o 
   6 -11   1        0.33        2.53      5.54 o 
   7 -11   1        9.61       16.46      9.59 o 
   8 -11   1       15.15        7.84      9.20 o 
   9 -11   1        6.74        8.75      9.65 o 
 -11 -10   1        2.31       15.48     10.43 o 
 -10 -10   1        2.79       22.48     10.75 o 
  -9 -10   1       21.94       32.23      8.12 o 
  -8 -10   1        7.06       16.29      6.76 o 
  -7 -10   1       10.31       19.88      6.86 o 
  -6 -10   1       45.63       37.38      8.02 o 
  -5 -10   1      109.25      122.83     11.13 o 
  -4 -10   1      199.01      154.54     11.82 o 
  -3 -10   1       35.61       36.84      7.35 o 
  -2 -10   1       22.15        9.81      5.84 o 
  -1 -10   1        2.94        9.18      5.15 o 
   0 -10   1      243.37      235.58     13.25 o 
   1 -10   1       24.96       22.39      6.25 o 
   2 -10   1        2.18       -1.68      4.60 o 
   3 -10   1      394.74      369.20     37.58 o 
   4 -10   1      298.95      340.93     16.14 o 
   5 -10   1      134.20      149.68     11.92 o 
   6 -10   1      246.90      264.39     19.76 o 
   7 -10   1        0.03        5.03      5.42 o 
   8 -10   1        7.64        1.81      8.49 o 
   9 -10   1        0.14        9.20      8.75 o 
  10 -10   1        0.15        8.81      9.85 o 
 -12  -9   1        2.45       18.59     11.14 o 
 -11  -9   1        0.22       -2.40      7.58 o 
 -10  -9   1        0.00       -8.10      6.80 o 
  -9  -9   1        0.13       -1.66      4.97 o 
  -8  -9   1       39.32       44.80      8.29 o 
  -7  -9   1       94.11       78.78      9.44 o 
  -6  -9   1        0.50        4.06      5.05 o 
  -5  -9   1        0.95        0.18      4.46 o 
  -4  -9   1       61.16       46.78      7.46 o 
  -3  -9   1       25.20       20.07      5.88 o 
  -2  -9   1        3.43       -1.00      4.22 o 
  -1  -9   1       97.22      103.15      9.30 o 
   0  -9   1      722.43      696.18     20.91 o 
   1  -9   1       64.75       58.09     13.41 o 
   2  -9   1        0.11       -0.39      4.49 o 
   3  -9   1       68.31       73.31     10.62 o 
   4  -9   1        0.45       -6.57      4.79 o 
   5  -9   1       48.65       48.54      7.86 o 
   6  -9   1        7.29       10.50      4.62 o 
   7  -9   1       31.97       36.79      5.95 o 
   8  -9   1        6.49        7.04      5.54 o 
   9  -9   1        1.04        4.67      6.41 o 
  10  -9   1       19.88       21.53      7.73 o 
  11  -9   1        1.70        3.56      6.79 o 
 -12  -8   1        2.26       -1.36      8.49 o 
 -11  -8   1       18.08       -4.73      8.16 o 
 -10  -8   1        0.13       -0.13      7.71 o 
  -9  -8   1        0.15        1.45      5.25 o 
  -8  -8   1        2.22        8.20      5.08 o 
  -7  -8   1      406.27      405.14     16.67 o 
  -6  -8   1       15.36       18.27      5.50 o 
  -5  -8   1       82.58       71.37      8.22 o 
  -4  -8   1       13.89        9.42      4.71 o 
  -3  -8   1      322.75      305.25     15.13 o 
  -2  -8   1       34.65       34.56      6.03 o 
  -1  -8   1      125.40      130.05      9.44 o 
   0  -8   1      418.16      405.74     14.83 o 
   1  -8   1      233.23      278.32     12.57 o 
   2  -8   1        7.83        2.53      2.76 o 
   3  -8   1      262.81      313.96     10.03 o 
   4  -8   1        3.00        9.74      3.88 o 
   5  -8   1        6.19       18.10      5.57 o 
   6  -8   1      223.42      269.65     12.31 o 
   7  -8   1       23.07       16.36      4.99 o 
   8  -8   1       30.81       43.73      8.12 o 
   9  -8   1        0.29       -6.63      5.04 o 
  10  -8   1        0.75        7.58      6.24 o 
  11  -8   1       11.67       15.14      7.02 o 
 -13  -7   1        0.00       -1.81      9.13 o 
 -12  -7   1        5.93        2.20      9.52 o 
 -11  -7   1        1.47        5.51      8.10 o 
 -10  -7   1        0.36        9.98      7.90 o 
  -9  -7   1      240.78      238.85     13.24 o 
  -8  -7   1      300.41      283.87     11.15 o 
  -7  -7   1       36.24       43.46      5.72 o 
  -6  -7   1       15.39       16.72      6.75 o 
  -5  -7   1       16.33       20.90      4.09 o 
  -4  -7   1        0.20        3.34      3.09 o 
  -3  -7   1      423.03      439.33     14.70 o 
  -2  -7   1      305.91      317.43     12.29 o 
  -1  -7   1      744.77      808.69     19.98 o 
   0  -7   1      249.23      286.90     11.68 o 
   1  -7   1     1807.42     1929.87     24.55 o 
   2  -7   1      168.69      174.33      6.85 o 
   3  -7   1       49.77       55.96      4.92 o 
   4  -7   1        0.81        7.13      3.36 o 
   5  -7   1        0.11        4.57      3.50 o 
   6  -7   1       55.60       67.83      6.21 o 
   7  -7   1       19.24       18.75      4.52 o 
   8  -7   1       22.59       20.51      6.76 o 
   9  -7   1       56.13       54.48      8.91 o 
  10  -7   1        1.94       14.09      6.28 o 
  11  -7   1        2.61        7.01      6.32 o 
  12  -7   1        8.74       -4.41      9.26 o 
 -13  -6   1       15.51       16.55      8.04 o 
 -12  -6   1        1.97       -0.75      7.52 o 
 -11  -6   1       28.42       45.01      8.59 o 
 -10  -6   1        7.29       13.59      9.94 o 
  -9  -6   1      129.83      135.81      8.75 o 
  -8  -6   1      153.45      160.77      8.82 o 
  -7  -6   1      220.55      189.60      8.91 o 
  -6  -6   1      336.05      316.21     10.26 o 
  -5  -6   1      401.84      407.80     10.92 o 
  -4  -6   1      267.13      262.45      8.10 o 
  -3  -6   1     1132.87     1024.42     29.24 o 
  -2  -6   1      112.89      124.93      8.26 o 
  -1  -6   1       29.56       32.08      4.92 o 
   0  -6   1      789.12      790.76     18.47 o 
   1  -6   1      204.41      211.66      8.40 o 
   2  -6   1       80.94       77.44      4.75 o 
   3  -6   1       34.87       27.37      3.84 o 
   4  -6   1        0.00        3.20      2.88 o 
   5  -6   1       10.20       25.65      4.72 o 
   6  -6   1      288.93      320.39     10.66 o 
   7  -6   1        0.26       -2.19      3.90 o 
   8  -6   1      181.70      190.21     12.17 o 
   9  -6   1        5.08        5.92     11.66 o 
  10  -6   1        0.00       -5.78      5.22 o 
  11  -6   1        2.95        0.21     10.14 o 
  12  -6   1        2.71       -1.23      9.33 o 
 -13  -5   1       15.66       20.18      7.90 o 
 -12  -5   1       69.01       47.89      9.28 o 
 -11  -5   1      161.73      147.47     14.77 o 
 -10  -5   1        1.49        5.70      7.55 o 
  -9  -5   1        2.66        3.42      5.11 o 
  -8  -5   1      139.44      139.92     13.71 o 
  -7  -5   1       62.16       61.24      7.01 o 
  -6  -5   1       21.48       26.78      4.53 o 
  -5  -5   1     1869.83     1807.68     25.79 o 
  -4  -5   1     1310.55     1183.56     18.09 o 
  -3  -5   1       14.21       20.36      4.33 o 
  -2  -5   1      221.99      215.82      8.91 o 
  -1  -5   1       97.13       89.90      7.77 o 
   0  -5   1       93.64       65.52      6.58 o 
   1  -5   1      655.87      731.34     11.80 o 
   2  -5   1        5.37        6.67      2.40 o 
   3  -5   1       11.38       13.20      3.21 o 
   4  -5   1        2.67        5.77      2.86 o 
   5  -5   1      139.76      151.09     12.89 o 
   6  -5   1        9.31       10.29      3.62 o 
   7  -5   1        0.56        4.07      3.58 o 
   8  -5   1        3.43        5.50      5.24 o 
   9  -5   1       84.98       84.60     24.16 o 
  10  -5   1       57.96       50.86      8.35 o 
  11  -5   1       11.60       13.59      7.19 o 
  12  -5   1        2.49        4.94      6.15 o 
  13  -5   1        0.42       20.80     12.83 o 
 -13  -4   1        0.13        7.50      6.32 o 
 -12  -4   1       13.69       23.57      8.00 o 
 -11  -4   1        1.00        0.75      7.32 o 
 -10  -4   1        5.98       -1.12      4.89 o 
  -9  -4   1       12.72       10.05      5.74 o 
  -8  -4   1       53.07       63.53     15.74 o 
  -7  -4   1       51.69       47.16      6.44 o 
  -6  -4   1       67.18       57.93      4.99 o 
  -5  -4   1        0.93        7.50      2.83 o 
  -4  -4   1      126.51      147.86      6.91 o 
  -3  -4   1     2438.97     2269.96     26.35 o 
  -2  -4   1      448.25      424.84      8.09 o 
  -1  -4   1     1094.11     1139.27     29.28 o 
   0  -4   1     1438.62     1572.58     24.78 o 
   1  -4   1      610.36      577.03      9.69 o 
   2  -4   1       38.00       33.12      3.19 o 
   3  -4   1       59.85       71.07      4.84 o 
   4  -4   1      128.47      129.71      5.74 o 
   5  -4   1      988.47      946.81     23.44 o 
   6  -4   1       54.57       53.87      4.93 o 
   7  -4   1      231.30      262.84      7.86 o 
   8  -4   1       60.26       66.06      4.87 o 
   9  -4   1      191.34      192.70     12.47 o 
  10  -4   1        2.26       -2.65      6.58 o 
  11  -4   1       28.59       39.01      9.07 o 
  12  -4   1        0.67       -2.51     11.60 o 
  13  -4   1        8.86        7.39     12.24 o 
 -14  -3   1        3.68        6.96      9.46 o 
 -13  -3   1        0.10       -0.17      5.77 o 
 -12  -3   1       47.58       51.99      9.32 o 
 -11  -3   1       21.65       15.62      7.68 o 
 -10  -3   1      126.65      116.60     10.98 o 
  -9  -3   1      223.13      215.07     12.55 o 
  -8  -3   1        4.29        7.36      3.63 o 
  -7  -3   1        5.88        3.91      3.15 o 
  -6  -3   1       83.25       88.60      5.51 o 
  -5  -3   1        1.08        1.60      2.34 o 
  -4  -3   1      123.33       98.20      9.79 o 
  -3  -3   1     3134.14     2811.82     32.34 o 
  -2  -3   1    10694.39    10089.01     90.54 o 
  -1  -3   1     3815.56     3714.52     45.51 o 
   0  -3   1      132.06       93.24      4.97 o 
   1  -3   1        7.10       11.60      2.08 o 
   2  -3   1        8.06        8.05      2.31 o 
   3  -3   1      166.29      152.56      7.42 o 
   4  -3   1      243.46      227.45      6.93 o 
   5  -3   1     1155.55     1155.75     25.33 o 
   6  -3   1      181.06      184.68      6.15 o 
   7  -3   1      107.08      101.89     12.17 o 
   8  -3   1        0.34       -3.34      2.94 o 
   9  -3   1       40.21       38.60      7.21 o 
  10  -3   1        1.93        1.92      4.67 o 
  11  -3   1        0.19        0.61      5.24 o 
  12  -3   1        3.91        9.71      6.52 o 
  13  -3   1        0.23       -8.55      9.39 o 
 -14  -2   1        3.42       -1.51      7.48 o 
 -13  -2   1        1.35        5.96      6.39 o 
 -12  -2   1        1.00       -5.74      4.88 o 
 -11  -2   1        0.24       -1.27      5.15 o 
 -10  -2   1       19.10       35.32      7.46 o 
  -9  -2   1       86.61       88.92      9.47 o 
  -8  -2   1       24.52       23.48      7.09 o 
  -7  -2   1       10.85        7.90      3.27 o 
  -6  -2   1      952.28      946.85     16.18 o 
  -5  -2   1      144.35      169.71      6.26 o 
  -4  -2   1     6358.35     6355.95     61.02 o 
  -3  -2   1     1545.70     1418.81     18.96 o 
  -2  -2   1     3283.83     3224.14     31.99 o 
  -1  -2   1      378.25      363.16      8.06 o 
   0  -2   1     5952.48     5540.22     68.83 o 
   1  -2   1     2624.29     2545.54     25.39 o 
   2  -2   1     1461.55     1513.31     17.42 o 
   3  -2   1        0.00        6.76      2.37 o 
   4  -2   1      375.39      437.19     11.57 o 
   5  -2   1        0.09       -1.61      1.76 o 
   6  -2   1      894.07      950.86     16.25 o 
   7  -2   1        3.21       -0.33      2.65 o 
   8  -2   1       38.91       45.26      4.93 o 
   9  -2   1        0.27       -0.22      4.18 o 
  10  -2   1       14.34       18.97     19.01 o 
  11  -2   1        0.02        0.90      4.87 o 
  12  -2   1        0.15       14.21      6.66 o 
  13  -2   1        0.19        3.95     11.08 o 
  14  -2   1        4.53        2.79     12.18 o 
 -14  -1   1        4.74        4.12      9.17 o 
 -13  -1   1        0.00        5.18      6.40 o 
 -12  -1   1        0.10       -7.65      5.10 o 
 -11  -1   1       18.54       21.59      6.82 o 
 -10  -1   1        1.60        1.77      5.04 o 
  -9  -1   1        0.00       -1.71      4.33 o 
  -8  -1   1      594.65      610.05     19.29 o 
  -7  -1   1     1362.48     1365.07     37.76 o 
  -6  -1   1      246.89      265.93      7.94 o 
  -5  -1   1     1869.68     1993.06     24.41 o 
  -4  -1   1     2052.74     2036.06     23.53 o 
  -3  -1   1     5126.56     5133.81     48.62 o 
  -2  -1   1    10602.35    10660.37    114.55 o 
  -1  -1   1      763.21      794.32     16.91 o 
   1  -1   1     3021.58     2819.45     33.05 o 
   2  -1   1       15.75       35.18      2.90 o 
   3  -1   1     6670.97     6270.24     65.65 o 
   4  -1   1      134.68      134.68      5.11 o 
   5  -1   1      598.30      649.90     11.87 o 
   6  -1   1       33.29       41.19      3.95 o 
   7  -1   1      502.32      548.32     12.41 o 
   8  -1   1        0.37       -1.44      2.89 o 
   9  -1   1       13.50        8.61      5.03 o 
  10  -1   1       20.35        9.70      5.68 o 
  11  -1   1        0.01       -0.20     11.63 o 
  12  -1   1        4.69       -6.00      5.15 o 
  13  -1   1        1.74       13.67     10.43 o 
  14  -1   1        1.61      -10.17      7.77 o 
 -14   0   1        3.05        0.05      6.66 o 
 -13   0   1        1.94        8.00      6.55 o 
 -12   0   1       20.53       17.10      7.30 o 
 -11   0   1        0.20       -0.33      5.12 o 
 -10   0   1        0.02       -2.62      4.60 o 
  -9   0   1       11.22       16.45      5.77 o 
  -8   0   1      567.09      582.09     18.69 o 
  -7   0   1     2818.58     2963.08     48.70 o 
  -6   0   1      881.95      844.85     14.31 o 
  -5   0   1      430.61      397.90      8.57 o 
  -4   0   1       27.92       33.63      4.44 o 
  -3   0   1    65145.98    64243.85    694.99 o 
  -2   0   1     1793.01     1569.22     21.78 o 
  -1   0   1      481.74      369.97      7.12 o 
   2   0   1     1686.08     1625.32     29.80 o 
   3   0   1       20.04       17.44      2.35 o 
   4   0   1      249.05      244.43      6.52 o 
   5   0   1     3640.67     3808.38     40.22 o 
   6   0   1        0.14       -1.76      2.24 o 
   7   0   1        1.58        3.44      2.66 o 
   8   0   1       17.34       16.86      3.91 o 
   9   0   1       70.88       67.74      7.99 o 
  10   0   1        2.78       -2.78      4.62 o 
  11   0   1        4.35       -3.97      4.34 o 
  12   0   1        0.12        0.16      5.18 o 
  13   0   1        0.19        1.55      8.49 o 
  14   0   1        5.99       -2.85     11.21 o 
 -13   1   1        2.35       -0.87      5.60 o 
 -12   1   1       10.07        7.57      6.11 o 
 -11   1   1        7.63        7.30      5.79 o 
 -10   1   1       13.50       32.79      7.32 o 
  -9   1   1        0.93       -1.90      4.68 o 
  -8   1   1       57.50       54.63      7.61 o 
  -7   1   1     1027.06     1037.08     17.12 o 
  -6   1   1      477.15      528.62     10.73 o 
  -5   1   1      223.85      305.63      9.22 o 
  -4   1   1     1639.95     1711.17     20.26 o 
  -3   1   1     6189.60     6305.23    103.46 o 
  -2   1   1     4186.11     4376.91     51.67 o 
  -1   1   1        3.74       11.23      1.60 o 
   1   1   1     6106.82     5471.39     84.67 o 
   2   1   1     1898.37     1664.58     17.65 o 
   3   1   1     3105.24     3163.26     31.79 o 
   4   1   1      162.94      157.48      5.42 o 
   5   1   1     1743.54     1766.88     22.51 o 
   6   1   1       80.69       71.90      8.33 o 
   7   1   1       76.60       77.97      5.38 o 
   8   1   1      371.44      358.20     10.79 o 
   9   1   1      365.16      361.28     11.53 o 
  10   1   1       50.91       59.95      8.35 o 
  11   1   1       46.73       38.56      7.36 o 
  12   1   1       10.36       -0.98      5.22 o 
  13   1   1        5.75       -0.32      9.46 o 
  14   1   1       16.82        7.19     11.99 o 
 -13   2   1        0.00       12.46      6.79 o 
 -12   2   1        1.16        4.66      6.29 o 
 -11   2   1       39.96       65.00      9.89 o 
 -10   2   1        2.38       -6.26      4.77 o 
  -9   2   1      128.14      140.22     11.37 o 
  -8   2   1        0.07        1.43      5.47 o 
  -7   2   1      119.52      145.48      9.93 o 
  -6   2   1     1038.59     1019.30     16.14 o 
  -5   2   1      772.10      740.64     12.56 o 
  -4   2   1        0.75       -0.52      1.63 o 
  -3   2   1       48.43       58.50      4.96 o 
  -2   2   1    10899.10    11437.75    112.67 o 
  -1   2   1     1489.89     1487.19     16.22 o 
   0   2   1     6500.60     5793.24     64.02 o 
   1   2   1     1709.60     1688.87     22.02 o 
   2   2   1     2280.05     2651.43     32.43 o 
   3   2   1     1108.46     1075.29     17.21 o 
   4   2   1      609.62      628.42     10.96 o 
   5   2   1      150.57      194.22      7.73 o 
   6   2   1        0.00        3.83      2.63 o 
   7   2   1      951.51     1016.05     18.04 o 
   8   2   1       22.92       29.44      6.27 o 
   9   2   1       83.02       83.19      6.65 o 
  10   2   1       31.20       58.10      8.19 o 
  11   2   1        2.03       -3.63      8.36 o 
  12   2   1        4.81        0.31      5.16 o 
  13   2   1        4.28       -8.36      8.81 o 
  14   2   1        6.05        0.06     11.08 o 
 -13   3   1        9.05       17.83      7.73 o 
 -12   3   1       15.57       17.94      7.36 o 
 -11   3   1       49.00       56.52      9.51 o 
 -10   3   1       20.57       15.35      6.59 o 
  -9   3   1       58.24       60.58      8.73 o 
  -8   3   1        3.63       -0.10      4.93 o 
  -7   3   1      320.94      321.16     13.61 o 
  -6   3   1     1049.67      960.24     13.18 o 
  -5   3   1      417.28      404.46     16.14 o 
  -4   3   1       11.67        3.44      2.07 o 
  -3   3   1       63.39       70.28      4.04 o 
  -2   3   1      183.13      145.28      4.87 o 
  -1   3   1      183.26      153.34      4.71 o 
   0   3   1      145.04      168.49     10.95 o 
   1   3   1    11176.25    10957.88    118.81 o 
   2   3   1     2697.98     2710.47     28.05 o 
   3   3   1        7.54       -0.31      2.15 o 
   4   3   1     1035.67     1095.87     15.97 o 
   5   3   1      653.91      609.85     11.96 o 
   6   3   1      124.60      145.11      8.59 o 
   7   3   1       39.85       48.53      4.89 o 
   8   3   1        5.71        3.95      3.46 o 
   9   3   1       40.21       37.57      7.41 o 
  10   3   1       22.18       11.48      8.36 o 
  11   3   1        4.76       11.74      5.54 o 
  12   3   1        6.72        5.78      9.36 o 
  13   3   1       11.76       12.18     11.14 o 
  14   3   1        0.01       -4.08     10.11 o 
 -13   4   1        4.31        3.80      6.89 o 
 -12   4   1        2.38       10.12      7.32 o 
 -11   4   1        0.08       -4.35      5.47 o 
 -10   4   1       12.14        5.89      6.22 o 
  -9   4   1       43.54       44.15      8.07 o 
  -8   4   1        2.04        1.14      5.20 o 
  -7   4   1      189.45      193.05     11.61 o 
  -6   4   1      137.79      142.29      6.63 o 
  -5   4   1       34.17       34.99      3.84 o 
  -4   4   1      102.49      131.48      5.70 o 
  -3   4   1      290.14      298.11      7.63 o 
  -2   4   1     1441.05     1597.05     23.00 o 
  -1   4   1      111.25      134.06      4.87 o 
   0   4   1     2331.39     2130.06     25.93 o 
   1   4   1     2696.32     2829.33     42.47 o 
   2   4   1      898.07      744.85     17.39 o 
   3   4   1     1636.34     1646.84     20.51 o 
   4   4   1       18.61       21.58      3.19 o 
   5   4   1      292.77      340.97     10.09 o 
   6   4   1       83.50       68.49      5.20 o 
   7   4   1      332.59      337.05     10.43 o 
   8   4   1        0.03       -1.43      3.27 o 
   9   4   1       49.98       44.56      5.67 o 
  10   4   1      159.54      171.89     11.94 o 
  11   4   1        0.83        2.94      5.14 o 
  12   4   1       17.12       33.73      8.03 o 
  13   4   1        0.18        5.94      9.85 o 
  14   4   1        0.11       13.22     11.34 o 
 -13   5   1        3.85        0.14      6.81 o 
 -12   5   1        9.79        5.07      6.69 o 
 -11   5   1       40.46       32.11      8.06 o 
 -10   5   1       45.21       48.83      8.84 o 
  -9   5   1       68.65       83.87      9.97 o 
  -8   5   1       42.43       54.77      8.14 o 
  -7   5   1       83.63       78.58      8.76 o 
  -6   5   1      253.01      252.17      8.90 o 
  -5   5   1       40.32       50.98      5.47 o 
  -4   5   1      223.95      219.70      7.60 o 
  -3   5   1       25.59       33.96      3.65 o 
  -2   5   1      406.15      363.80     10.28 o 
  -1   5   1        0.37       -0.05      2.20 o 
   0   5   1     1540.70     1356.68     17.22 o 
   1   5   1     1507.97     1338.89     23.50 o 
   2   5   1       50.04       48.22      3.05 o 
   3   5   1       30.61       30.54      3.02 o 
   4   5   1      272.49      257.97      7.64 o 
   5   5   1      422.03      452.87     10.91 o 
   6   5   1      129.16      126.02     11.76 o 
   7   5   1       51.16       56.97      5.56 o 
   8   5   1       28.46       37.57      5.31 o 
   9   5   1       23.33       13.55      4.51 o 
  10   5   1       36.70       35.57      6.51 o 
  11   5   1       24.32       18.19     11.69 o 
  12   5   1        0.04       -6.32      4.98 o 
  13   5   1        0.34       10.26      6.48 o 
  14   5   1        1.99       -3.24     10.50 o 
 -12   6   1        4.92        0.10      5.91 o 
 -11   6   1        2.05       -2.62      5.23 o 
 -10   6   1        0.25        3.38      6.71 o 
  -9   6   1       69.16       55.36      9.98 o 
  -8   6   1        0.04       -1.78      4.74 o 
  -7   6   1      164.04      187.01     13.51 o 
  -6   6   1        3.43        2.10      3.18 o 
  -5   6   1      104.25      117.25      6.74 o 
  -4   6   1       17.50       16.12      3.62 o 
  -3   6   1        8.65        6.24      2.95 o 
  -2   6   1       38.58       35.70      4.69 o 
  -1   6   1      169.69      163.02      5.85 o 
   0   6   1       35.78       31.56      2.81 o 
   1   6   1      296.79      307.47     11.15 o 
   2   6   1     2718.24     2793.57     41.56 o 
   3   6   1     1428.63     1560.56     20.59 o 
   4   6   1       17.54       18.56      3.63 o 
   5   6   1      154.04      159.45      7.04 o 
   6   6   1      244.85      235.31      8.83 o 
   7   6   1       83.96       89.21      6.69 o 
   8   6   1        0.11       -1.74      3.45 o 
   9   6   1       78.06       81.71      7.30 o 
  10   6   1       28.93       38.27      7.66 o 
  11   6   1      163.91      176.24     13.28 o 
  12   6   1       63.18       63.24     10.07 o 
  13   6   1        0.08        0.87      6.08 o 
 -12   7   1        1.25       -5.52      6.33 o 
 -11   7   1        4.01        1.91      5.99 o 
 -10   7   1        2.97        4.90      5.71 o 
  -9   7   1        0.21        1.36      5.50 o 
  -8   7   1       23.45       25.67      9.36 o 
  -7   7   1      155.49      170.73     12.00 o 
  -6   7   1      132.09      121.91      7.50 o 
  -5   7   1       38.92       49.43      9.39 o 
  -4   7   1       37.02       36.71      4.74 o 
  -3   7   1      352.33      351.87     10.23 o 
  -2   7   1       59.34       73.59      5.04 o 
  -1   7   1       47.39       70.94      5.21 o 
   0   7   1      453.10      420.20      8.74 o 
   1   7   1      380.87      319.92     12.07 o 
   2   7   1        6.25        1.93      3.55 o 
   3   7   1      372.30      336.35     13.44 o 
   4   7   1      887.97      843.16     19.45 o 
   5   7   1       57.43       61.86      5.18 o 
   6   7   1       45.39       49.73      5.27 o 
   7   7   1      420.14      443.20     18.95 o 
   8   7   1        0.27       -2.40      3.44 o 
   9   7   1        0.52        4.46      4.23 o 
  10   7   1       29.10       21.55      5.49 o 
  11   7   1        1.45        7.97      8.49 o 
  12   7   1        2.34        8.81      9.13 o 
  13   7   1        1.42       12.24      8.81 o 
 -11   8   1        1.94        8.42      7.21 o 
 -10   8   1        1.23        2.14      6.93 o 
  -9   8   1       14.93       22.27      7.39 o 
  -8   8   1        3.34        4.71      5.58 o 
  -7   8   1        1.88       -4.71      4.79 o 
  -6   8   1       33.04       32.56      5.24 o 
  -5   8   1       46.78       49.27      5.70 o 
  -4   8   1       69.82       62.40      6.68 o 
  -3   8   1       40.76       38.78      4.88 o 
  -2   8   1        0.12       -2.04      2.68 o 
  -1   8   1        2.25        6.84      2.70 o 
   0   8   1     1145.69     1131.46     35.63 o 
   1   8   1      608.88      605.05     17.93 o 
   2   8   1       92.68       93.94      8.31 o 
   3   8   1       38.99       57.72      7.07 o 
   4   8   1        1.82       -5.28      3.52 o 
   5   8   1       65.61       72.69      9.52 o 
   6   8   1       11.50       15.51      5.40 o 
   7   8   1      279.22      312.09     14.37 o 
   8   8   1       64.91       77.81      9.18 o 
   9   8   1        0.40       -1.43      7.39 o 
  10   8   1       16.87       19.71     11.05 o 
  11   8   1        4.88        9.52      8.29 o 
  12   8   1        5.18        3.43      8.55 o 
  13   8   1       22.92       38.94     13.41 o 
 -11   9   1        7.33        3.81      7.07 o 
 -10   9   1        6.27        1.90      6.48 o 
  -9   9   1        0.01        3.87      5.85 o 
  -8   9   1       12.94       13.62      6.72 o 
  -7   9   1       44.41       48.44      8.64 o 
  -6   9   1        0.10       -1.39      5.92 o 
  -5   9   1       82.92       80.14      7.11 o 
  -4   9   1      170.67      151.93     13.58 o 
  -3   9   1        0.96       -4.91      5.60 o 
  -2   9   1      118.82      106.26     13.35 o 
  -1   9   1        9.31        7.15      4.82 o 
   0   9   1      100.28      128.54      9.94 o 
   1   9   1        8.91        4.32      5.96 o 
   2   9   1       60.96       81.55      9.30 o 
   3   9   1       11.47        3.21      6.06 o 
   4   9   1        0.10        0.48      4.29 o 
   5   9   1       28.23       22.95      6.41 o 
   6   9   1      238.00      229.19     13.70 o 
   7   9   1      340.59      337.02     28.70 o 
   8   9   1       85.07       98.79     10.52 o 
   9   9   1       90.51       96.87     10.92 o 
  10   9   1        9.34       14.36      6.55 o 
  11   9   1        3.57        9.07      9.07 o 
  12   9   1       12.75       24.94     11.21 o 
 -10  10   1       25.53       -0.65      7.90 o 
  -9  10   1       29.76       21.83     11.14 o 
  -8  10   1        6.43       22.93     10.69 o 
  -7  10   1       51.99       45.67     13.02 o 
  -6  10   1        7.95       -0.06      8.68 o 
  -5  10   1        0.06        4.55      5.14 o 
  -4  10   1      308.84      319.02     23.00 o 
  -3  10   1        0.41        2.30      4.75 o 
  -2  10   1      245.87      234.43     13.33 o 
  -1  10   1      166.20      149.20     11.52 o 
   0  10   1       12.10        6.35      5.15 o 
   1  10   1      115.67      119.60     10.33 o 
   2  10   1       95.63      115.04     10.17 o 
   3  10   1       15.17       13.88      5.63 o 
   4  10   1        3.02       -3.54      4.39 o 
   5  10   1       11.00        6.79      6.15 o 
   6  10   1       62.97       67.57      9.23 o 
   7  10   1       29.51       24.38      7.07 o 
   8  10   1        2.76       -5.84      5.02 o 
   9  10   1        0.14       -1.00      6.01 o 
  10  10   1       12.23        5.70      6.51 o 
  11  10   1        3.34       -6.75      6.20 o 
  12  10   1        4.72       12.96     10.95 o 
  -9  11   1       13.57       22.74     11.92 o 
  -8  11   1       19.48       28.12     12.31 o 
  -7  11   1       33.79       12.44      9.65 o 
  -6  11   1       71.06       79.36     15.42 o 
  -5  11   1      666.07      724.29     53.61 o 
  -4  11   1      258.67      268.08     19.89 o 
  -3  11   1        6.56        5.85      5.19 o 
  -2  11   1       40.34       52.70      8.57 o 
  -1  11   1        7.12       -0.46      4.70 o 
   0  11   1       68.74       74.90     15.45 o 
   1  11   1        2.46       -0.04      4.66 o 
   2  11   1       33.56       37.88      8.02 o 
   3  11   1       84.01       83.42     11.95 o 
   4  11   1        2.16       -3.98      4.69 o 
   5  11   1       15.59       13.61      6.16 o 
   6  11   1        2.05        4.40      5.54 o 
   7  11   1       14.64       15.58      6.66 o 
   8  11   1       39.32       35.90      8.51 o 
   9  11   1        1.86       -2.07      6.25 o 
  10  11   1        7.46        4.13      7.14 o 
  11  11   1        1.39       -3.87      6.48 o 
  -8  12   1        8.31       32.65     12.57 o 
  -7  12   1        0.85       20.80     10.82 o 
  -6  12   1        8.87        9.46      9.52 o 
  -5  12   1        1.88        1.82      5.60 o 
  -4  12   1        1.79        8.51      5.98 o 
  -3  12   1       11.49       10.63      6.21 o 
  -2  12   1      109.92      114.51     22.45 o 
  -1  12   1      110.17       77.99     10.19 o 
   0  12   1        1.04        1.38      8.75 o 
   1  12   1       62.93       48.60     11.89 o 
   2  12   1        0.02        6.21      5.34 o 
   3  12   1       11.31       15.45      6.14 o 
   4  12   1        2.15        3.50      5.73 o 
   5  12   1       85.84       88.76     12.86 o 
   6  12   1       31.26       33.67      8.46 o 
   7  12   1        2.78       -1.06      6.25 o 
   8  12   1        3.37        1.41      6.44 o 
   9  12   1        2.63       -0.65      6.50 o 
  10  12   1        5.15       13.71      7.92 o 
  -7  13   1        7.84       -2.33      8.75 o 
  -6  13   1        0.00        1.36      8.94 o 
  -5  13   1       16.86        9.70      6.71 o 
  -4  13   1        0.73        2.37      8.71 o 
  -3  13   1        0.00        1.89      5.78 o 
  -2  13   1       10.51       16.84      6.81 o 
  -1  13   1       14.68        6.56      6.24 o 
   0  13   1       14.59        2.08      5.94 o 
   1  13   1       31.21       34.11      8.50 o 
   2  13   1        5.24        2.47      5.66 o 
   3  13   1        3.87       -2.38      5.02 o 
   4  13   1        0.25       -0.42      5.78 o 
   5  13   1        5.55        4.59      7.55 o 
   6  13   1        1.04       10.67      7.20 o 
   7  13   1       13.45       15.81      8.06 o 
   8  13   1        9.30       12.21      7.48 o 
   9  13   1        0.27        5.09      6.74 o 
  -6  14   1        0.79      -11.18      7.45 o 
  -5  14   1        0.00      -11.40      7.90 o 
  -4  14   1        0.31        5.31      6.30 o 
  -3  14   1       10.24       16.75      7.18 o 
  -2  14   1        7.57        7.56      6.35 o 
  -1  14   1        4.09        4.25      5.87 o 
   0  14   1        4.85        5.10      6.96 o 
   1  14   1       14.60       11.37      6.94 o 
   2  14   1        4.99       -4.61      4.84 o 
   3  14   1        0.75        2.68      6.28 o 
   4  14   1        6.27       -6.53      6.24 o 
   5  14   1        0.89       -3.50      6.16 o 
   6  14   1       17.50       16.37      8.00 o 
   7  14   1        0.26        2.81      7.21 o 
   8  14   1        2.18        3.17      7.74 o 
  -4  15   1        3.80       11.30      7.74 o 
  -3  15   1        4.36       13.94      6.96 o 
  -2  15   1        5.30        1.56      5.98 o 
  -1  15   1        0.18        5.70      8.88 o 
   0  15   1        2.04       -2.72      6.02 o 
   1  15   1        8.95        2.52      6.57 o 
   2  15   1        0.22       -0.74      5.97 o 
   3  15   1        1.79       -0.22      6.19 o 
   4  15   1        1.71        1.79      7.49 o 
   5  15   1       15.52       16.24      8.75 o 
   6  15   1        4.41       12.39     12.47 o 
  -1  16   1       36.75       51.66     14.12 o 
   0  16   1        6.77        5.66      7.48 o 
   1  16   1        0.00        0.09      6.83 o 
   2  16   1        2.52       -0.12      6.98 o 
   3  16   1        6.62       10.01      7.36 o 
   4  16   1        4.62        8.73      8.29 o 
  -5 -15   2        1.71       -1.81      7.52 o 
  -4 -15   2        1.34        4.39      7.54 o 
  -3 -15   2        0.94       -0.32      6.93 o 
  -2 -15   2       10.13       -4.80      5.99 o 
  -1 -15   2        1.87        2.64      5.97 o 
   0 -15   2        3.17        0.96      6.38 o 
   1 -15   2        0.06       -4.59      5.78 o 
   2 -15   2        0.44        9.81      7.26 o 
   3 -15   2        0.60        0.91      6.84 o 
   4 -15   2        1.21        2.80      6.30 o 
  -7 -14   2       15.00       19.93      9.41 o 
  -6 -14   2        6.44        4.70      7.81 o 
  -5 -14   2        1.96        5.84      7.42 o 
  -4 -14   2        3.37        4.57      6.55 o 
  -3 -14   2        2.66        2.00      6.10 o 
  -2 -14   2        0.81       -2.18      5.57 o 
  -1 -14   2        0.00       -0.48      5.89 o 
   0 -14   2       12.01       17.53      8.68 o 
   1 -14   2       29.71       49.84     12.24 o 
   2 -14   2        0.05       12.39      6.83 o 
   3 -14   2        6.79       25.06      8.47 o 
   4 -14   2        0.78        1.76     16.07 o 
   5 -14   2        1.09       10.33      8.32 o 
   6 -14   2        0.74       -8.53     17.91 o 
  -8 -13   2        0.03        1.83      8.23 o 
  -7 -13   2        1.13        5.69      7.30 o 
  -6 -13   2        0.87       -9.20      6.28 o 
  -5 -13   2       16.51       13.67      7.60 o 
  -4 -13   2       81.90       81.77     11.70 o 
  -3 -13   2        0.37       -0.83      5.24 o 
  -2 -13   2        1.26        6.06      6.22 o 
  -1 -13   2       64.66       76.67     10.77 o 
   0 -13   2       10.57        2.71      5.35 o 
   1 -13   2       16.62       14.23      6.71 o 
   2 -13   2        3.06        1.65      5.71 o 
   3 -13   2        0.13        3.15      5.94 o 
   4 -13   2        1.87       -1.08      5.62 o 
   5 -13   2        0.40       11.83     14.90 o 
   6 -13   2        1.01        0.17      7.06 o 
   7 -13   2        1.02        1.94     10.37 o 
  -9 -12   2        3.22        3.95      7.64 o 
  -8 -12   2       24.90       27.02      8.64 o 
  -7 -12   2        2.22        3.14      6.60 o 
  -6 -12   2        5.81        9.33      7.74 o 
  -5 -12   2       48.04       47.22      9.17 o 
  -4 -12   2       10.07       12.43     10.72 o 
  -3 -12   2        0.41       -7.23      4.82 o 
  -2 -12   2       28.73       30.91      9.46 o 
  -1 -12   2      106.29      111.82     12.37 o 
   0 -12   2        8.60       18.78      6.56 o 
   1 -12   2       17.38       17.89      9.98 o 
   2 -12   2      188.70      176.89     13.93 o 
   3 -12   2        3.76        8.97      6.14 o 
   4 -12   2        4.94        5.53      7.29 o 
   5 -12   2       66.07       66.02     10.14 o 
   6 -12   2        1.66       -9.20      6.96 o 
   7 -12   2        0.18        0.93      5.69 o 
   8 -12   2       10.48       16.91     10.75 o 
 -10 -11   2        8.68       16.78     12.05 o 
  -9 -11   2        3.04       -2.05      5.72 o 
  -8 -11   2       12.15       14.21      6.77 o 
  -7 -11   2        5.48        5.70      6.48 o 
  -6 -11   2       15.57        8.83      6.54 o 
  -5 -11   2        3.46        6.11      7.97 o 
  -4 -11   2      383.92      380.84     19.31 o 
  -3 -11   2       33.06       33.82      7.60 o 
  -2 -11   2      352.41      342.37     16.60 o 
  -1 -11   2        2.71       -5.84      3.89 o 
   0 -11   2      280.82      218.31     14.18 o 
   1 -11   2       63.61       76.83      9.98 o 
   2 -11   2       50.46      101.26     16.78 o 
   3 -11   2       21.10       41.31      8.04 o 
   4 -11   2       10.97        2.99     16.71 o 
   5 -11   2       31.15       34.30      7.48 o 
   6 -11   2      206.88      213.41     41.33 o 
   7 -11   2        0.02        7.18      5.77 o 
   8 -11   2        4.05       10.37      9.13 o 
   9 -11   2        0.08       -0.06      8.88 o 
 -11 -10   2        0.31        1.55      9.33 o 
 -10 -10   2       10.16       12.24     11.21 o 
  -9 -10   2       40.77       35.20      8.34 o 
  -8 -10   2       31.01       37.29      8.42 o 
  -7 -10   2       46.69       61.98      9.36 o 
  -6 -10   2      218.59      230.03     14.54 o 
  -5 -10   2       29.73       23.18      7.01 o 
  -4 -10   2      126.81      109.42     10.92 o 
  -3 -10   2      213.50      163.36     12.23 o 
  -2 -10   2      386.80      332.20     16.03 o 
  -1 -10   2       79.69       85.90     13.15 o 
   0 -10   2      485.81      460.98     20.89 o 
   1 -10   2      102.34      123.47     10.77 o 
   2 -10   2       22.55       14.17      5.79 o 
   3 -10   2      150.17      172.40     12.37 o 
   4 -10   2       72.41       57.73      9.02 o 
   5 -10   2        0.09       -4.04      6.41 o 
   6 -10   2       39.16       52.43      8.93 o 
   7 -10   2        1.50        0.66      4.86 o 
   8 -10   2        7.54       -0.06      7.77 o 
   9 -10   2        3.53        8.03      9.33 o 
  10 -10   2        0.51        3.43      8.42 o 
 -11  -9   2        5.68        9.33      9.85 o 
 -10  -9   2        0.17        9.39      8.75 o 
  -9  -9   2       17.24       17.81      6.71 o 
  -8  -9   2      120.84      157.29     17.91 o 
  -7  -9   2       49.98       40.61      7.72 o 
  -6  -9   2      156.20      156.28     12.02 o 
  -5  -9   2      124.42      117.88     10.58 o 
  -4  -9   2       24.46       20.27     10.95 o 
  -3  -9   2       13.97       20.17     11.86 o 
  -2  -9   2       55.91       61.05      8.08 o 
  -1  -9   2       11.37       29.19      6.90 o 
   0  -9   2       30.42       24.21      6.48 o 
   1  -9   2        0.38       -3.34      4.21 o 
   2  -9   2       59.25       70.34      8.88 o 
   3  -9   2      121.34      129.75     10.55 o 
   4  -9   2      296.74      263.45     13.77 o 
   5  -9   2       93.20       90.03      9.68 o 
   6  -9   2      228.96      250.91     14.06 o 
   7  -9   2       17.03       14.76     14.77 o 
   8  -9   2        4.46        3.84      5.60 o 
   9  -9   2        0.04       -1.59      5.41 o 
  10  -9   2        0.00       -5.36      6.48 o 
  11  -9   2        0.15      -12.37      9.98 o 
 -12  -8   2        1.01        2.72      9.59 o 
 -11  -8   2        1.80        4.79      8.29 o 
 -10  -8   2       27.58       26.43      9.91 o 
  -9  -8   2       85.33       51.05     13.02 o 
  -8  -8   2       28.57       33.80      7.37 o 
  -7  -8   2      199.92      224.06     19.73 o 
  -6  -8   2      951.04      937.34     25.38 o 
  -5  -8   2       60.02       46.07      8.36 o 
  -4  -8   2       80.85       77.69      8.24 o 
  -3  -8   2        0.87        3.80      4.10 o 
  -2  -8   2        2.46       -1.11      3.91 o 
  -1  -8   2      820.48      847.22     22.04 o 
   0  -8   2        5.66        7.24      4.28 o 
   1  -8   2       89.72       88.29      9.56 o 
   2  -8   2       61.13       73.16      9.30 o 
   3  -8   2       67.18       69.21      6.38 o 
   4  -8   2       29.16       24.85      4.66 o 
   5  -8   2      121.53      129.73      7.99 o 
   6  -8   2        7.44       10.59      4.43 o 
   7  -8   2       43.03       40.83      6.03 o 
   8  -8   2        4.01        3.03      4.27 o 
   9  -8   2        7.87       14.08      6.35 o 
  10  -8   2        3.17       -2.30      5.25 o 
  11  -8   2        0.01        2.53      9.13 o 
 -12  -7   2       36.93       38.81     11.99 o 
 -11  -7   2        9.83       -0.32      7.77 o 
 -10  -7   2        0.32        1.10      7.06 o 
  -9  -7   2      170.37      148.81     17.75 o 
  -8  -7   2        1.08        3.85      8.29 o 
  -7  -7   2        6.40        9.09      4.62 o 
  -6  -7   2      197.07      224.88      9.31 o 
  -5  -7   2      284.11      270.96      9.49 o 
  -4  -7   2      197.32      237.00     16.65 o 
  -3  -7   2       79.78       74.91      4.67 o 
  -2  -7   2       14.28       10.27      4.07 o 
  -1  -7   2      275.51      265.32     11.40 o 
   0  -7   2        7.30       24.07      5.13 o 
   1  -7   2       13.69       22.34      3.12 o 
   2  -7   2      507.17      523.07     17.48 o 
   3  -7   2       99.77       96.72      6.12 o 
   4  -7   2        1.93       -3.43      2.84 o 
   5  -7   2        0.04       -2.44      3.09 o 
   6  -7   2      328.00      341.92     11.57 o 
   7  -7   2      155.38      159.58      9.07 o 
   8  -7   2       61.63       64.02      9.21 o 
   9  -7   2       16.52       11.27      6.03 o 
  10  -7   2        4.17        1.55      5.34 o 
  11  -7   2        0.01        0.06     10.04 o 
  12  -7   2        0.30      -11.66      7.77 o 
 -13  -6   2       20.73       44.83     14.38 o 
 -12  -6   2        8.27        9.91      6.92 o 
 -11  -6   2        5.65        0.61      5.89 o 
 -10  -6   2       21.23       21.65     10.88 o 
  -9  -6   2        8.03       16.35      5.99 o 
  -8  -6   2      104.34      109.16      7.81 o 
  -7  -6   2       32.88       44.47      5.48 o 
  -6  -6   2       25.04       35.19      4.86 o 
  -5  -6   2      909.54      925.15     17.24 o 
  -4  -6   2     1183.25     1136.14     20.60 o 
  -3  -6   2      176.34      190.43      7.38 o 
  -2  -6   2      108.49      116.69      4.81 o 
  -1  -6   2      265.42      297.35     11.28 o 
   0  -6   2       19.52       17.96      3.88 o 
   1  -6   2      288.34      356.92      8.39 o 
   2  -6   2      217.47      168.40      6.41 o 
   3  -6   2      440.90      483.97     11.45 o 
   4  -6   2        0.01       -0.40      2.89 o 
   5  -6   2      405.32      430.59     11.97 o 
   6  -6   2       86.73       81.06     11.06 o 
   7  -6   2        0.96        1.46      3.60 o 
   8  -6   2       48.39       43.77      4.92 o 
   9  -6   2        1.38       -2.10      4.52 o 
  10  -6   2       14.44       21.87     13.67 o 
  11  -6   2        2.25        3.43      9.72 o 
  12  -6   2        1.74       -5.44      9.59 o 
 -13  -5   2        0.82        4.25      7.35 o 
 -12  -5   2        0.00       -6.86      5.46 o 
 -11  -5   2       13.34        2.77      5.89 o 
 -10  -5   2       15.61        7.71     11.47 o 
  -9  -5   2      118.71      122.57     13.31 o 
  -8  -5   2       13.99       17.95      4.48 o 
  -7  -5   2      336.26      322.50     10.74 o 
  -6  -5   2      489.59      496.41     12.54 o 
  -5  -5   2       44.34       39.26      4.32 o 
  -4  -5   2      376.59      339.63     10.65 o 
  -3  -5   2       47.44       43.90      3.72 o 
  -2  -5   2      100.93      112.63      8.36 o 
  -1  -5   2      851.86      758.72     17.91 o 
   0  -5   2      163.31      140.11      7.23 o 
   1  -5   2        3.80        9.71      2.24 o 
   2  -5   2     1099.38     1206.33     17.63 o 
   3  -5   2       35.34       49.92      4.20 o 
   4  -5   2        1.18        1.35      2.56 o 
   5  -5   2      107.27      114.17      6.47 o 
   6  -5   2      203.94      203.40      8.56 o 
   7  -5   2      322.51      339.79     11.12 o 
   8  -5   2       53.38       74.04      5.38 o 
   9  -5   2       60.60       68.28      8.66 o 
  10  -5   2        1.39        1.73      5.77 o 
  11  -5   2        2.38        1.43      8.81 o 
  12  -5   2        6.22        6.28     10.17 o 
  13  -5   2        0.03       -1.62     11.47 o 
 -13  -4   2        0.01        5.06      6.58 o 
 -12  -4   2       28.35       24.00      9.07 o 
 -11  -4   2       40.62       50.88      9.06 o 
 -10  -4   2       14.70        8.07      6.34 o 
  -9  -4   2       78.92       84.46      9.55 o 
  -8  -4   2       21.21       19.81      5.75 o 
  -7  -4   2      388.31      372.82     11.15 o 
  -6  -4   2       36.66       47.79      6.55 o 
  -5  -4   2      234.08      218.39      7.59 o 
  -4  -4   2       80.69       83.38      4.90 o 
  -3  -4   2      205.47      194.25      6.29 o 
  -2  -4   2     6787.92     6327.57     60.68 o 
  -1  -4   2     1494.55     1278.95     34.56 o 
   0  -4   2      294.81      213.62      8.80 o 
   1  -4   2       10.93        6.84      2.21 o 
   2  -4   2      593.40      560.42     10.55 o 
   3  -4   2      233.14      215.94      6.92 o 
   4  -4   2     1491.99     1450.00     27.49 o 
   5  -4   2        1.74        3.47      2.64 o 
   6  -4   2      367.74      376.84     10.67 o 
   7  -4   2        4.28        3.09      2.75 o 
   8  -4   2       82.03       85.26      5.47 o 
   9  -4   2       19.18       19.72      7.94 o 
  10  -4   2       71.93       79.07      9.17 o 
  11  -4   2        0.01        0.76      7.61 o 
  12  -4   2        0.02      -12.92      8.62 o 
  13  -4   2        4.04        9.91     12.31 o 
 -13  -3   2        0.02       -7.70      5.13 o 
 -12  -3   2        1.05        8.07      6.42 o 
 -11  -3   2        3.32        5.28      5.77 o 
 -10  -3   2      216.96      246.65     25.62 o 
  -9  -3   2        6.61        3.56      5.21 o 
  -8  -3   2       19.90       22.90      6.22 o 
  -7  -3   2      434.00      374.92     10.80 o 
  -6  -3   2      102.88      116.18      6.24 o 
  -5  -3   2      126.56      112.96     11.02 o 
  -4  -3   2     1109.50     1027.17     15.89 o 
  -3  -3   2     1694.53     1525.92     19.66 o 
  -2  -3   2     1403.60     1292.50     16.75 o 
  -1  -3   2       28.14       35.16      2.78 o 
   0  -3   2      364.60      407.80      7.48 o 
   1  -3   2        5.64        8.42      2.09 o 
   2  -3   2       22.73       23.31      3.10 o 
   3  -3   2      731.18      756.25     12.44 o 
   4  -3   2      214.60      195.69      6.56 o 
   5  -3   2      453.60      453.67     10.59 o 
   6  -3   2      127.37      131.98      5.45 o 
   7  -3   2      120.15      130.53      5.86 o 
   8  -3   2        3.96        3.64      3.19 o 
   9  -3   2        4.34        8.66      5.16 o 
  10  -3   2      156.49      146.42     15.00 o 
  11  -3   2       10.31        9.42      5.65 o 
  12  -3   2      126.74      118.69     19.89 o 
  13  -3   2       21.57       14.45     12.83 o 
 -13  -2   2        2.35       11.46      6.69 o 
 -12  -2   2        3.45       10.09      8.03 o 
 -11  -2   2       78.78       68.07     16.97 o 
 -10  -2   2       98.55      119.75     11.50 o 
  -9  -2   2       56.42       65.29      8.81 o 
  -8  -2   2        2.08       -2.09      4.33 o 
  -7  -2   2      431.87      451.09     25.96 o 
  -6  -2   2      317.50      309.09      9.11 o 
  -5  -2   2      141.41      143.44      5.84 o 
  -4  -2   2       79.97       95.00      4.77 o 
  -3  -2   2       44.43       54.03      5.92 o 
  -2  -2   2      185.81      162.69      4.99 o 
  -1  -2   2      292.42      297.08      6.07 o 
   0  -2   2       10.35        8.46      2.28 o 
   1  -2   2     3486.23     3438.11     33.62 o 
   2  -2   2     1270.33     1261.30     15.62 o 
   3  -2   2     1683.47     1481.68     18.55 o 
   4  -2   2       87.23       79.48      3.78 o 
   5  -2   2      127.27      137.38      5.02 o 
   6  -2   2        3.36       -0.75      2.35 o 
   7  -2   2        2.30        5.20      5.83 o 
   8  -2   2       39.37       34.63      4.69 o 
   9  -2   2        6.38       18.69      6.82 o 
  10  -2   2        2.32        0.03      4.46 o 
  11  -2   2       39.66       30.72     12.02 o 
  12  -2   2        0.22      -10.17      8.55 o 
  13  -2   2        7.82       25.14     13.35 o 
  14  -2   2        5.72       13.67     14.19 o 
 -13  -1   2        1.27        2.24      7.68 o 
 -12  -1   2        0.80        0.48      5.60 o 
 -11  -1   2       52.40       53.96      9.60 o 
 -10  -1   2       16.07        8.07      8.16 o 
  -9  -1   2       26.79       29.09      7.27 o 
  -8  -1   2      352.96      401.40     34.89 o 
  -7  -1   2     2480.61     2455.98     42.08 o 
  -6  -1   2      515.75      568.58     12.70 o 
  -5  -1   2       87.66      116.29      5.02 o 
  -4  -1   2     3116.09     3119.53     33.27 o 
  -3  -1   2    11429.70    10709.67     97.89 o 
  -2  -1   2       41.52       73.99      7.34 o 
  -1  -1   2    18659.91    17183.63    148.40 o 
   0  -1   2    15440.95    13249.05    115.12 o 
   1  -1   2    14517.34    13970.16    213.01 o 
   2  -1   2     3277.05     3289.68     40.75 o 
   3  -1   2     3196.15     3101.00     27.65 o 
   4  -1   2      266.13      267.07      6.74 o 
   5  -1   2      345.36      320.88      8.16 o 
   6  -1   2       47.08       55.48      4.43 o 
   7  -1   2        0.43        2.44      2.90 o 
   8  -1   2        1.51        0.90      2.97 o 
   9  -1   2        0.20       -4.08      2.91 o 
  10  -1   2        0.00       -5.85      4.05 o 
  11  -1   2      102.12      138.67     11.55 o 
  12  -1   2        0.93        4.86      9.20 o 
  13  -1   2        5.06       -1.36      8.29 o 
  14  -1   2       12.95       33.23     14.12 o 
 -13   0   2        3.39        0.63      6.27 o 
 -12   0   2        3.90        3.33     11.21 o 
 -11   0   2        9.89       -1.48      5.47 o 
 -10   0   2      231.82      249.19     14.91 o 
  -9   0   2       32.66       32.25     17.59 o 
  -8   0   2        1.88        2.25      4.92 o 
  -7   0   2       73.75       72.74     24.97 o 
  -6   0   2     4609.79     4514.64     47.43 o 
  -5   0   2      156.89      154.59      6.45 o 
  -4   0   2      175.18      161.97      8.29 o 
  -3   0   2      926.08      939.20     17.56 o 
  -2   0   2    17202.43    16643.28    317.12 o 
  -1   0   2     3515.70     3464.16     50.53 o 
   0   0   2      408.47      379.22      5.86 o 
   1   0   2       12.58        5.72      1.55 o 
   2   0   2      703.45      646.10     12.05 o 
   3   0   2     1799.38     1815.22     21.22 o 
   4   0   2      544.48      535.78      9.65 o 
   5   0   2      606.69      564.44     10.84 o 
   6   0   2     2358.65     2332.69     33.16 o 
   7   0   2       38.95       38.87      4.29 o 
   8   0   2       62.99       65.37      5.79 o 
   9   0   2       11.24        7.74      3.73 o 
  10   0   2       52.19       50.44      7.73 o 
  11   0   2        2.98       -3.58     11.82 o 
  12   0   2       46.73       24.94     11.60 o 
  13   0   2       16.69       18.27     11.86 o 
  14   0   2        1.22        0.84     10.30 o 
 -13   1   2        0.35       -1.75      7.48 o 
 -12   1   2       12.35        1.34      8.71 o 
 -11   1   2       29.94       33.87      8.03 o 
 -10   1   2      196.70      180.90     14.80 o 
  -9   1   2      192.57      190.08     12.86 o 
  -8   1   2       59.00       76.11      8.92 o 
  -7   1   2      911.25      889.48     22.91 o 
  -6   1   2     1180.04     1194.23     25.36 o 
  -5   1   2      730.12      668.15     17.14 o 
  -4   1   2     1970.98     1908.00     30.52 o 
  -3   1   2      585.55      628.24     14.18 o 
  -2   1   2    35039.80    33838.32    362.15 o 
  -1   1   2       33.56       22.65      3.30 o 
   0   1   2     6305.70     5936.07     53.49 o 
   1   1   2    13161.56    12985.77    138.71 o 
   2   1   2     1769.41     1574.49     27.66 o 
   3   1   2      116.86      113.97      4.05 o 
   4   1   2      374.20      376.50      8.04 o 
   5   1   2      968.13     1045.92     15.84 o 
   6   1   2        8.77        9.90      6.90 o 
   7   1   2      301.60      303.37      9.34 o 
   8   1   2        1.00        3.54      3.22 o 
   9   1   2        5.69       13.67      4.69 o 
  10   1   2      173.97      183.90     11.92 o 
  11   1   2        8.50       13.15      6.11 o 
  12   1   2        8.05       -5.05      9.26 o 
  13   1   2       77.77       88.11     18.14 o 
  14   1   2        0.37        6.02     11.47 o 
 -13   2   2        2.77        5.59      6.93 o 
 -12   2   2        3.10        1.52      6.07 o 
 -11   2   2        4.21        9.72      6.62 o 
 -10   2   2       11.86       10.53      5.82 o 
  -9   2   2        8.23       -2.56      5.04 o 
  -8   2   2      606.38      616.97     20.23 o 
  -7   2   2      168.75      185.16     10.97 o 
  -6   2   2       92.06       97.13      7.98 o 
  -5   2   2     2703.49     2678.60     41.35 o 
  -4   2   2       57.49       73.92      5.91 o 
  -3   2   2     2782.05     2557.74     36.46 o 
  -2   2   2       19.10        4.80      2.82 o 
  -1   2   2     4052.23     4097.28     39.16 o 
   0   2   2     1603.27     1386.23     15.65 o 
   1   2   2      357.84      273.46      5.46 o 
   2   2   2     5210.51     4824.64     45.54 o 
   3   2   2        6.02        3.72      1.96 o 
   4   2   2      174.54      189.50      6.06 o 
   5   2   2      427.76      453.43      9.89 o 
   6   2   2      236.00      295.69     13.17 o 
   7   2   2      341.64      318.44      9.77 o 
   8   2   2       61.43       61.64      5.61 o 
   9   2   2        3.28        3.43      3.48 o 
  10   2   2       12.08       15.95      4.57 o 
  11   2   2        6.78       12.38      5.95 o 
  12   2   2        3.78        1.62      8.03 o 
  13   2   2       35.62       22.93     11.34 o 
  14   2   2        0.12      -12.89      8.68 o 
 -13   3   2        2.34        0.17      7.02 o 
 -12   3   2        6.24        2.37      6.05 o 
 -11   3   2       36.32       44.14      9.18 o 
 -10   3   2        7.10        9.08     11.95 o 
  -9   3   2       30.79       44.20      8.47 o 
  -8   3   2       69.30       51.86     10.53 o 
  -7   3   2       19.54       23.64      6.07 o 
  -6   3   2      337.43      322.85     26.43 o 
  -5   3   2       37.46       54.24      6.26 o 
  -4   3   2      768.98      740.48     12.04 o 
  -3   3   2     3423.65     3262.90     34.40 o 
  -2   3   2      141.24       92.91      4.29 o 
  -1   3   2    14377.69    13770.82    121.22 o 
   0   3   2       82.38       81.65      3.76 o 
   1   3   2     1525.18     1524.81     17.77 o 
   2   3   2    12184.90    11710.83    127.37 o 
   3   3   2     2121.56     2285.52     25.68 o 
   4   3   2      138.90      137.72      5.53 o 
   5   3   2       48.93       63.18      9.30 o 
   6   3   2      278.05      337.97      9.52 o 
   7   3   2        0.00       -4.07      2.97 o 
   8   3   2       13.11       15.80      4.02 o 
   9   3   2       91.78      104.29      7.35 o 
  10   3   2        2.28        2.91      3.82 o 
  11   3   2       13.13       10.93      9.62 o 
  12   3   2       26.71       34.72     11.92 o 
  13   3   2        2.83       11.14     10.50 o 
  14   3   2        0.88        8.81     11.53 o 
 -13   4   2        2.57        1.78      6.69 o 
 -12   4   2       17.17        5.38      6.40 o 
 -11   4   2        0.55        2.69      5.70 o 
 -10   4   2       11.50        7.99      5.99 o 
  -9   4   2        4.15       12.66      5.91 o 
  -8   4   2       18.54       21.94      6.49 o 
  -7   4   2        1.39       -0.02      4.44 o 
  -6   4   2      200.49      238.07      7.85 o 
  -5   4   2      463.85      489.96     13.30 o 
  -4   4   2     1306.81     1329.04     18.98 o 
  -3   4   2      739.59      720.99     12.44 o 
  -2   4   2      981.90      884.92     13.62 o 
  -1   4   2     2047.60     1844.28     21.96 o 
   0   4   2      350.27      354.39      7.57 o 
   1   4   2     2202.00     2132.13     23.92 o 
   2   4   2     1774.01     1534.68     19.01 o 
   3   4   2     2514.12     2366.00     27.04 o 
   4   4   2      170.26      166.83      6.06 o 
   5   4   2      209.70      231.59      7.63 o 
   6   4   2      440.48      485.83     11.64 o 
   7   4   2       57.67       60.27      5.50 o 
   8   4   2       34.58       30.29      4.86 o 
   9   4   2        3.25        4.44      3.74 o 
  10   4   2        2.65        2.16      3.92 o 
  11   4   2        1.01       -0.72      5.01 o 
  12   4   2        0.08       -4.60      7.90 o 
  13   4   2        2.17       -4.02      9.33 o 
  14   4   2        5.11       11.99     11.40 o 
 -12   5   2        0.00       15.83      7.66 o 
 -11   5   2        7.62        2.29      5.61 o 
 -10   5   2        6.18       11.41      6.46 o 
  -9   5   2       13.14       13.83     10.07 o 
  -8   5   2       11.62       14.48      6.00 o 
  -7   5   2       14.40       16.20      5.70 o 
  -6   5   2        3.40        9.26      4.86 o 
  -5   5   2       16.35       19.00      4.01 o 
  -4   5   2       44.92       55.55      4.47 o 
  -3   5   2       13.41       17.88      3.62 o 
  -2   5   2      410.38      388.97      9.13 o 
  -1   5   2     1334.52     1310.67     18.12 o 
   0   5   2       75.22       78.21     10.56 o 
   1   5   2       46.58       52.88      3.48 o 
   2   5   2       28.66       35.12      3.48 o 
   3   5   2     3022.20     2962.60     33.08 o 
   4   5   2      413.31      416.34      9.83 o 
   5   5   2      455.00      488.85     11.29 o 
   6   5   2       49.83       54.03      5.02 o 
   7   5   2        0.06        0.65      3.33 o 
   8   5   2        0.24       -2.28      3.80 o 
   9   5   2        1.48        0.42      3.50 o 
  10   5   2        0.40        1.36      3.96 o 
  11   5   2       74.66       82.26     16.84 o 
  12   5   2       11.97       21.18     10.43 o 
  13   5   2        8.59        6.15      8.94 o 
  14   5   2        0.52       -9.13      9.72 o 
 -12   6   2        4.65        7.08      9.01 o 
 -11   6   2        5.41        5.29      7.19 o 
 -10   6   2        0.00       -3.77      5.10 o 
  -9   6   2        5.23       -0.02      4.91 o 
  -8   6   2        0.41        1.01      4.81 o 
  -7   6   2        1.71        2.81      4.82 o 
  -6   6   2        8.54        6.38      5.80 o 
  -5   6   2       69.87       60.69      5.28 o 
  -4   6   2        0.05       -1.88      2.51 o 
  -3   6   2      499.76      478.26     11.25 o 
  -2   6   2      854.27      839.42     14.79 o 
  -1   6   2     2890.84     2830.88     32.67 o 
   0   6   2      534.22      672.36     12.01 o 
   1   6   2       16.74       17.55      2.63 o 
   2   6   2      169.71      189.37      6.00 o 
   3   6   2      209.18      265.38      7.48 o 
   4   6   2        0.42        3.94      2.56 o 
   5   6   2     1098.77     1094.36     18.37 o 
   6   6   2       49.24       49.69      5.13 o 
   7   6   2      209.53      209.97     10.81 o 
   8   6   2       22.10       21.06      4.92 o 
   9   6   2        3.06       -0.95      3.72 o 
  10   6   2        6.68        2.36      3.94 o 
  11   6   2        0.09        1.52      4.98 o 
  12   6   2        5.44       -0.65      9.20 o 
  13   6   2       18.41       21.90     12.57 o 
 -12   7   2        5.27        8.02      7.47 o 
 -11   7   2       14.18        6.90      6.80 o 
 -10   7   2        0.00       -1.48      7.00 o 
  -9   7   2       16.65        3.79      5.51 o 
  -8   7   2      111.47      115.22     11.32 o 
  -7   7   2       45.06       38.26      7.47 o 
  -6   7   2       42.36       40.50      7.45 o 
  -5   7   2        7.62        8.16      4.47 o 
  -4   7   2        0.55        5.30      3.48 o 
  -3   7   2      290.95      280.14      9.21 o 
  -2   7   2      628.10      563.11     15.42 o 
  -1   7   2     2433.15     2525.90     38.83 o 
   0   7   2     2177.19     2168.67     27.04 o 
   1   7   2       13.10       11.44      2.85 o 
   2   7   2      216.96      262.72      7.12 o 
   3   7   2      247.44      283.17      7.85 o 
   4   7   2      298.18      360.05     13.02 o 
   5   7   2        1.57        0.94      2.97 o 
   6   7   2        0.90        2.42      3.40 o 
   7   7   2        3.15        2.10      3.43 o 
   8   7   2      182.56      187.79      9.21 o 
   9   7   2       41.75       48.81      6.29 o 
  10   7   2        0.82        3.72      4.08 o 
  11   7   2       12.99        8.64      5.00 o 
  12   7   2        0.05       -9.33      6.22 o 
 -11   8   2        3.50        1.52      6.38 o 
 -10   8   2        3.76       -7.10      5.13 o 
  -9   8   2        4.04        2.79      5.90 o 
  -8   8   2       50.77       48.19     12.02 o 
  -7   8   2       22.79        9.24      6.00 o 
  -6   8   2        5.52       12.85      5.67 o 
  -5   8   2       19.96       35.85      5.33 o 
  -4   8   2        0.11        3.94      3.55 o 
  -3   8   2       16.51       16.51      5.00 o 
  -2   8   2       13.35        4.33      3.38 o 
  -1   8   2      342.70      281.73      8.78 o 
   0   8   2        0.38        2.92      2.44 o 
   1   8   2      250.70      257.49     11.82 o 
   2   8   2       31.51       43.99      9.65 o 
   3   8   2        7.55        3.52      4.33 o 
   4   8   2       54.16       56.79      7.20 o 
   5   8   2       49.63       62.93      7.81 o 
   6   8   2       74.63       87.06      8.83 o 
   7   8   2        5.22        2.18      4.81 o 
   8   8   2       20.25       12.64      6.02 o 
   9   8   2      127.47      140.88     24.97 o 
  10   8   2        8.66        5.64      5.68 o 
  11   8   2        0.03        1.30      7.71 o 
  12   8   2        6.46       14.12      9.59 o 
 -10   9   2       28.36       33.17     20.54 o 
  -9   9   2       88.70      104.00     12.39 o 
  -8   9   2        1.55       12.48      6.92 o 
  -7   9   2       37.98       26.60      7.56 o 
  -6   9   2        1.96        2.72      5.27 o 
  -5   9   2        1.49        5.33      4.18 o 
  -4   9   2       33.89       56.05      6.13 o 
  -3   9   2        8.66       22.90      4.60 o 
  -2   9   2      303.79      287.85     13.64 o 
  -1   9   2       43.51       41.59      7.07 o 
   0   9   2        6.66       11.07      5.22 o 
   1   9   2       40.64       30.10      6.61 o 
   2   9   2       38.73       38.84      7.03 o 
   3   9   2       22.98       37.84      6.87 o 
   4   9   2      112.37      106.27      9.61 o 
   5   9   2        3.63        1.09      4.49 o 
   6   9   2       58.07       55.99      8.28 o 
   7   9   2       40.66       40.11      7.72 o 
   8   9   2        4.49       -2.06      5.10 o 
   9   9   2        6.91       14.07      6.19 o 
  10   9   2        0.44        3.54      6.18 o 
  11   9   2        2.63        9.22      6.94 o 
 -10  10   2        0.00        1.81      8.94 o 
  -9  10   2        6.24       -6.15      7.52 o 
  -8  10   2        3.00        4.08      7.90 o 
  -7  10   2        2.92        1.04      6.93 o 
  -6  10   2       44.76       61.67     13.73 o 
  -5  10   2       96.81      109.83     10.36 o 
  -4  10   2       10.43        3.67      5.03 o 
  -3  10   2       26.61       33.41      7.24 o 
  -2  10   2        6.43       13.40      8.23 o 
  -1  10   2      147.01      151.19     11.75 o 
   0  10   2        3.99        7.39      5.24 o 
   1  10   2       28.89       28.01     15.13 o 
   2  10   2       11.30       18.74      6.06 o 
   3  10   2       16.37       13.34      5.52 o 
   4  10   2        1.80       -0.04      8.52 o 
   5  10   2        0.08       -4.36      5.28 o 
   6  10   2        6.65        9.55      5.93 o 
   7  10   2        0.97       -1.04      5.45 o 
   8  10   2       51.18       49.40      9.69 o 
   9  10   2        2.09        5.44      5.76 o 
  10  10   2        2.92       -4.51      5.57 o 
  11  10   2       22.84       32.25      8.91 o 
  -9  11   2        5.34        7.71      9.01 o 
  -8  11   2       82.38      117.07     18.66 o 
  -7  11   2        1.67       15.22      9.85 o 
  -6  11   2        2.89       12.89      9.26 o 
  -5  11   2        3.84        5.57      8.49 o 
  -4  11   2        6.15        0.99     10.07 o 
  -3  11   2       46.01       39.30      7.64 o 
  -2  11   2        0.95       -0.41      5.16 o 
  -1  11   2        0.21       -5.06      4.73 o 
   0  11   2        5.98       10.38      5.76 o 
   1  11   2        0.82       -1.93      5.28 o 
   2  11   2       13.96       16.54      6.40 o 
   3  11   2       68.36       50.89     14.32 o 
   4  11   2        0.31       -2.25      5.04 o 
   5  11   2        6.57        8.45      7.84 o 
   6  11   2        8.80       10.10      6.66 o 
   7  11   2        9.38       23.11      8.49 o 
   8  11   2        1.91       -3.34      5.36 o 
   9  11   2        5.61       -7.98      5.32 o 
  10  11   2        0.06        0.83      6.87 o 
  11  11   2        1.41       10.11      7.26 o 
  -8  12   2       16.31        5.83      9.59 o 
  -7  12   2        3.86        6.35      9.26 o 
  -6  12   2        0.09        9.39      9.85 o 
  -5  12   2       53.90       79.94     16.00 o 
  -4  12   2        8.63        1.06     10.92 o 
  -3  12   2       43.98       57.48      9.25 o 
  -2  12   2      167.84      149.54     15.42 o 
  -1  12   2       11.44       15.04      6.70 o 
   0  12   2        0.69        5.01      7.16 o 
   1  12   2        3.64        6.58      5.54 o 
   2  12   2        0.49        2.90      9.49 o 
   3  12   2      147.54      108.80     11.43 o 
   4  12   2      144.69      128.40     12.37 o 
   5  12   2      102.94       90.80     11.27 o 
   6  12   2        0.65        0.67      5.89 o 
   7  12   2       47.62       69.77     10.88 o 
   8  12   2       24.05       19.49      7.90 o 
   9  12   2       15.24       14.16      7.32 o 
  10  12   2        0.23        4.14      7.46 o 
  -7  13   2        1.90        4.99      9.72 o 
  -6  13   2        2.20        0.78      8.62 o 
  -5  13   2       16.82       18.98     10.88 o 
  -4  13   2       28.87       24.90      9.01 o 
  -3  13   2      132.86       92.25     13.73 o 
  -2  13   2        1.27       -0.21     11.08 o 
  -1  13   2        1.38       -0.96      5.02 o 
   0  13   2        5.60       10.71      6.27 o 
   1  13   2        5.95       -2.90      5.10 o 
   2  13   2        1.17       11.01     11.37 o 
   3  13   2       27.11       26.51      7.57 o 
   4  13   2        5.10       18.42      7.42 o 
   5  13   2       20.19        1.74      6.13 o 
   6  13   2        8.89       16.83      7.94 o 
   7  13   2       13.42        5.37      7.15 o 
   8  13   2        1.15       -1.32      6.52 o 
   9  13   2       15.55       19.54      8.77 o 
  -6  14   2        0.11      -10.11      6.74 o 
  -5  14   2        1.60       11.99     10.43 o 
  -4  14   2        7.53       -6.03      7.22 o 
  -3  14   2        0.03       -7.38      4.92 o 
  -2  14   2        0.49        3.11      7.32 o 
  -1  14   2       44.19       54.54     10.19 o 
   0  14   2        0.00       -3.40      9.46 o 
   1  14   2        0.16       -3.56      5.64 o 
   2  14   2        0.11       -6.79      4.53 o 
   3  14   2        3.07        4.53      6.10 o 
   4  14   2        4.18       14.16      7.05 o 
   5  14   2        0.56       -4.51      6.06 o 
   6  14   2        0.60       -5.87     10.27 o 
   7  14   2        0.98       -4.28      6.51 o 
   8  14   2        1.33        2.24     10.01 o 
  -4  15   2        0.26      -10.88      8.88 o 
  -3  15   2        5.71        8.30      7.17 o 
  -2  15   2       19.15        9.82     11.79 o 
  -1  15   2        4.97        3.73     10.53 o 
   0  15   2        0.06       -1.81      5.91 o 
   1  15   2        1.10       -3.50      6.77 o 
   2  15   2        0.77       -5.10      5.59 o 
   3  15   2        0.30        2.04      6.37 o 
   4  15   2        0.90       -0.18      6.14 o 
   5  15   2        0.02       -0.35      7.71 o 
   6  15   2       17.02       24.24      9.15 o 
  -1  16   2        0.17        1.86      8.91 o 
   0  16   2        2.19        8.02      7.90 o 
   1  16   2        3.39       -2.84      6.00 o 
   2  16   2        1.66        4.05      9.46 o 
   3  16   2        0.15        3.14      7.02 o 
   4  16   2        4.92        6.71      8.26 o 
  -4 -15   3        0.09        0.09      6.41 o 
  -3 -15   3        0.45        9.32      7.37 o 
  -2 -15   3        1.03       -7.86      5.85 o 
  -1 -15   3        1.67       -2.14      5.71 o 
   0 -15   3        2.69       -3.05      5.79 o 
   1 -15   3       15.33       29.96      9.29 o 
   2 -15   3        0.00        1.80      6.73 o 
   3 -15   3        0.89        4.02      7.47 o 
  -6 -14   3        5.15        2.08      7.30 o 
  -5 -14   3       19.89       28.80      9.36 o 
  -4 -14   3        4.96        2.57      6.38 o 
  -3 -14   3        1.89        2.31      6.04 o 
  -2 -14   3        1.26       14.53      7.04 o 
  -1 -14   3       19.88       18.90     14.19 o 
   0 -14   3        4.32        8.12      6.66 o 
   1 -14   3        6.23       -3.58     11.47 o 
   2 -14   3        0.01        9.04      7.04 o 
   3 -14   3        0.62       10.79      9.26 o 
   4 -14   3        0.48        1.27      6.29 o 
   5 -14   3        0.75       -6.88      7.13 o 
  -8 -13   3        5.30        7.80      9.75 o 
  -7 -13   3        0.20       -3.99      6.69 o 
  -6 -13   3       29.99       31.04      9.44 o 
  -5 -13   3        3.16        7.50      6.94 o 
  -4 -13   3       15.50        7.44      8.23 o 
  -3 -13   3        2.49       -3.37      5.70 o 
  -2 -13   3        0.38       -3.00      5.47 o 
  -1 -13   3       20.97       26.03      9.91 o 
   0 -13   3        0.64        2.11      7.48 o 
   1 -13   3        0.86       -1.17      5.10 o 
   2 -13   3        1.16       -1.55      7.71 o 
   3 -13   3        7.10        1.32      5.59 o 
   4 -13   3        1.69       -2.19      5.59 o 
   5 -13   3        0.62       -4.85      5.14 o 
   6 -13   3        0.24        2.96      6.38 o 
   7 -13   3        5.28       10.07      8.03 o 
  -9 -12   3       11.34        4.86     11.53 o 
  -8 -12   3       63.26       59.49     10.75 o 
  -7 -12   3        5.33        7.04      7.22 o 
  -6 -12   3       45.39       40.02      9.48 o 
  -5 -12   3      129.52      116.46     15.81 o 
  -4 -12   3        3.16       -5.19      4.90 o 
  -3 -12   3        4.16       -0.65      5.80 o 
  -2 -12   3        3.01        6.98      5.89 o 
  -1 -12   3      105.54      110.67     13.28 o 
   0 -12   3        4.27       -1.52      4.45 o 
   1 -12   3       15.65       19.65      7.32 o 
   2 -12   3       22.38       29.04      8.09 o 
   3 -12   3        2.00        8.64      6.80 o 
   4 -12   3        6.81        6.96      6.51 o 
   5 -12   3        3.00       -1.50      5.95 o 
   6 -12   3        2.64       -2.01      6.35 o 
   7 -12   3        0.06        7.05      6.20 o 
   8 -12   3        9.29       17.23     11.14 o 
 -10 -11   3       32.28       44.77     14.84 o 
  -9 -11   3        4.75        7.13      9.72 o 
  -8 -11   3        0.36        0.01      6.48 o 
  -7 -11   3       30.59       19.20      8.49 o 
  -6 -11   3       12.99       16.44      7.01 o 
  -5 -11   3        8.74       11.75      6.32 o 
  -4 -11   3        0.00        1.89      5.28 o 
  -3 -11   3      100.89       80.93     10.22 o 
  -2 -11   3      154.42      147.41     12.59 o 
  -1 -11   3       29.75       28.89     12.47 o 
   0 -11   3       11.39       20.08      8.39 o 
   1 -11   3        7.18        7.67      9.98 o 
   2 -11   3       22.56       17.61     15.32 o 
   3 -11   3      124.00      108.71     11.36 o 
   4 -11   3       40.02       32.97      7.64 o 
   5 -11   3       23.48       28.43      8.65 o 
   6 -11   3        0.69       10.72      6.41 o 
   7 -11   3       13.19       18.92      6.84 o 
   8 -11   3        0.11        7.30      5.98 o 
 -10 -10   3        5.73        6.35      9.46 o 
  -9 -10   3       54.66       46.84     14.12 o 
  -8 -10   3       14.04       12.36      7.01 o 
  -7 -10   3       29.12       47.06      9.09 o 
  -6 -10   3        0.01       -4.12      4.89 o 
  -5 -10   3      160.29      123.63     18.59 o 
  -4 -10   3        3.99        0.97      5.47 o 
  -3 -10   3      640.37      652.18     22.14 o 
  -2 -10   3       59.26       62.79      9.13 o 
  -1 -10   3        0.80       -3.32      6.64 o 
   0 -10   3      479.38      516.45     19.42 o 
   1 -10   3      143.49      140.99     11.82 o 
   2 -10   3      125.47      125.13     11.07 o 
   3 -10   3        4.54        2.45      5.21 o 
   4 -10   3      197.99      186.20     13.22 o 
   5 -10   3       50.71       62.57      9.16 o 
   6 -10   3        0.18        4.71      5.57 o 
   7 -10   3        0.09        8.34      6.38 o 
   8 -10   3        7.30        9.56      7.42 o 
 -11  -9   3        1.29       15.29      9.98 o 
 -10  -9   3        6.32        4.60      8.49 o 
  -9  -9   3        0.01        6.93      8.03 o 
  -8  -9   3      143.86      169.63     38.71 o 
  -7  -9   3        7.34       14.45      6.53 o 
  -6  -9   3      615.68      641.85     23.61 o 
  -5  -9   3       34.57       19.39      6.49 o 
  -4  -9   3       83.75       88.61     13.93 o 
  -3  -9   3        2.22       -0.20      4.08 o 
  -2  -9   3      287.71      263.24     13.38 o 
  -1  -9   3       62.73       74.15      8.58 o 
   0  -9   3        0.40       -2.91      5.54 o 
   1  -9   3      146.87      163.65     11.59 o 
   2  -9   3       64.93       59.77      8.30 o 
   3  -9   3       21.70       18.16      6.25 o 
   4  -9   3       66.29       71.11     21.44 o 
   5  -9   3        2.02        6.99      5.21 o 
   6  -9   3       56.62       42.83      7.65 o 
   7  -9   3       24.83       25.79      9.75 o 
   8  -9   3        0.42        5.67      5.42 o 
   9  -9   3       24.04       42.27      8.73 o 
  10  -9   3       23.57       22.48     12.24 o 
  11  -9   3        9.37       14.45     11.60 o 
 -12  -8   3        8.89       33.75     13.48 o 
 -11  -8   3        3.85       -3.69      7.64 o 
 -10  -8   3        2.28       15.81      9.26 o 
  -9  -8   3        0.70       -1.75      7.00 o 
  -8  -8   3        9.27        3.58      5.20 o 
  -7  -8   3        0.94       -1.15      4.54 o 
  -6  -8   3      172.83      198.80     12.86 o 
  -5  -8   3      197.55      201.42     21.57 o 
  -4  -8   3        1.01       -4.49      3.88 o 
  -3  -8   3      106.56      122.64      9.82 o 
  -2  -8   3      188.51      208.78     13.12 o 
  -1  -8   3        9.28       10.99      4.65 o 
   0  -8   3      251.99      271.50     12.62 o 
   1  -8   3      181.36      188.47     11.17 o 
   2  -8   3      127.07       94.93      8.97 o 
   3  -8   3      112.31      147.95     19.73 o 
   4  -8   3       10.48       12.49      4.06 o 
   5  -8   3      278.11      267.86     10.59 o 
   6  -8   3       86.96       84.03      7.11 o 
   7  -8   3        7.18        5.73      4.34 o 
   8  -8   3        6.45        4.52      4.36 o 
   9  -8   3       36.58       44.63      8.27 o 
  10  -8   3       18.89       29.28     12.31 o 
  11  -8   3        0.01      -10.43      8.62 o 
 -12  -7   3        0.71        7.64     10.30 o 
 -11  -7   3       14.19       31.94     12.44 o 
 -10  -7   3        5.94       -1.68      6.80 o 
  -9  -7   3        1.53       -9.07      6.09 o 
  -8  -7   3      127.36      124.52     16.26 o 
  -7  -7   3       29.10       36.70      6.78 o 
  -6  -7   3        3.58        3.83      4.42 o 
  -5  -7   3       55.09       47.45      7.36 o 
  -4  -7   3       56.48       57.06      5.07 o 
  -3  -7   3      249.27      234.96     15.47 o 
  -2  -7   3      402.69      392.33      9.16 o 
  -1  -7   3      948.20      955.04     22.71 o 
   0  -7   3       16.33       17.56      4.54 o 
   1  -7   3      199.01      189.16      7.06 o 
   2  -7   3       41.65       36.73      4.13 o 
   3  -7   3       47.60       64.32      5.41 o 
   4  -7   3       13.50        7.22      3.49 o 
   5  -7   3        0.55        1.98      3.46 o 
   6  -7   3       84.54       97.02      7.18 o 
   7  -7   3      151.16      150.02      8.92 o 
   8  -7   3       94.26       78.73     12.88 o 
   9  -7   3        5.16        3.73      5.37 o 
  10  -7   3       39.38       47.88     14.12 o 
  11  -7   3        4.57        0.91      9.33 o 
  12  -7   3        1.43       10.24     11.34 o 
 -12  -6   3        4.53       -3.89      8.49 o 
 -11  -6   3       37.78       30.47      8.15 o 
 -10  -6   3        0.66       -6.18      5.22 o 
  -9  -6   3       54.74       56.56      8.67 o 
  -8  -6   3      299.50      293.84     14.55 o 
  -7  -6   3        0.00       -1.54      3.85 o 
  -6  -6   3       40.62       47.94      5.33 o 
  -5  -6   3      499.92      524.12     15.87 o 
  -4  -6   3      314.49      329.58     12.27 o 
  -3  -6   3       19.56       20.73      3.34 o 
  -2  -6   3       29.41       33.57      5.21 o 
  -1  -6   3      784.61      865.44     38.35 o 
   0  -6   3     1993.70     1999.07     25.15 o 
   1  -6   3      120.10      148.82      5.99 o 
   2  -6   3       54.23       54.30      4.39 o 
   3  -6   3       46.91       41.39      4.40 o 
   4  -6   3        0.07        1.91      3.00 o 
   5  -6   3       18.39       23.17      4.42 o 
   6  -6   3       47.72       45.97      5.55 o 
   7  -6   3      181.07      182.03      9.18 o 
   8  -6   3       22.13       28.70      4.76 o 
   9  -6   3        4.59        5.13      3.88 o 
  10  -6   3       13.31       19.95     10.62 o 
  11  -6   3        0.01        4.79      9.46 o 
  12  -6   3        1.87       -1.36      9.01 o 
 -13  -5   3        5.85       -1.14      7.00 o 
 -12  -5   3        0.53       -0.67      8.42 o 
 -11  -5   3       70.90       59.29     11.34 o 
 -10  -5   3       11.58        5.77      9.17 o 
  -9  -5   3      110.23      108.86     10.74 o 
  -8  -5   3      216.74      227.80     17.65 o 
  -7  -5   3        2.52        0.51      3.23 o 
  -6  -5   3        1.13        2.29      2.95 o 
  -5  -5   3      531.05      561.53     13.01 o 
  -4  -5   3      443.21      404.69     10.44 o 
  -3  -5   3       15.04       14.99      2.96 o 
  -2  -5   3       35.10       34.26      3.43 o 
  -1  -5   3      161.81      196.34      8.75 o 
   0  -5   3      192.57      174.29      5.83 o 
   1  -5   3      203.68      179.55      6.16 o 
   2  -5   3       76.45       94.96      5.14 o 
   3  -5   3       71.75       55.76      4.59 o 
   4  -5   3      165.72      185.29      7.32 o 
   5  -5   3      161.23      170.05      7.48 o 
   6  -5   3      557.69      517.92     13.12 o 
   7  -5   3      125.37      141.69     12.44 o 
   8  -5   3      131.71      135.32      7.02 o 
   9  -5   3      311.80      317.20     12.63 o 
  10  -5   3        3.88       -1.17      7.32 o 
  11  -5   3        0.35        7.64     10.04 o 
  12  -5   3        1.42        5.70     11.27 o 
  13  -5   3        2.65       -6.48      9.72 o 
 -13  -4   3       21.66       24.59      8.50 o 
 -12  -4   3        3.41        0.58      6.38 o 
 -11  -4   3       38.67       45.04     21.15 o 
 -10  -4   3       76.31      115.67     21.31 o 
  -9  -4   3       47.17       20.80     12.76 o 
  -8  -4   3      137.61      151.45     11.34 o 
  -7  -4   3       78.98       70.06      5.91 o 
  -6  -4   3       10.22       11.22      3.47 o 
  -5  -4   3      135.73      157.44      6.90 o 
  -4  -4   3       34.16       32.77      3.77 o 
  -3  -4   3     1728.32     1659.20     22.20 o 
  -2  -4   3     1399.14     1275.20     17.91 o 
  -1  -4   3     1844.26     1623.29     20.68 o 
   0  -4   3        0.47        1.43      1.77 o 
   1  -4   3      225.80      227.41      6.53 o 
   2  -4   3     1143.12     1181.10     17.11 o 
   3  -4   3     2241.74     2318.13     30.98 o 
   4  -4   3      650.60      724.03     17.74 o 
   5  -4   3      124.08      133.79      6.57 o 
   6  -4   3       23.09       10.89      3.76 o 
   7  -4   3       42.52       34.10      4.06 o 
   8  -4   3       49.75       53.65      6.59 o 
   9  -4   3       27.10       24.31      5.28 o 
  10  -4   3       13.64        1.43      8.29 o 
  11  -4   3        0.42        8.81      9.07 o 
  12  -4   3       17.88       33.36     13.28 o 
  13  -4   3        0.94        0.26     10.30 o 
 -13  -3   3        1.36        7.91      7.58 o 
 -12  -3   3        3.33        4.34      6.45 o 
 -11  -3   3       15.74       18.42      8.23 o 
 -10  -3   3        0.53       -6.85      4.57 o 
  -9  -3   3      258.41      247.70     14.53 o 
  -8  -3   3       53.25       46.02      7.55 o 
  -7  -3   3       17.62       26.37     10.11 o 
  -6  -3   3       39.67       38.56      4.25 o 
  -5  -3   3      617.94      629.73     19.49 o 
  -4  -3   3     1050.89     1070.64     16.92 o 
  -3  -3   3      901.65      933.26     14.74 o 
  -2  -3   3     1718.45     1695.18     21.21 o 
  -1  -3   3       28.60       28.00      2.86 o 
   0  -3   3      674.39      616.75     10.41 o 
   1  -3   3        0.00        0.45      2.67 o 
   2  -3   3      556.02      555.36     10.21 o 
   3  -3   3     1107.80     1011.28     15.24 o 
   4  -3   3      108.42      105.29      5.25 o 
   5  -3   3      811.69      800.51     14.58 o 
   6  -3   3       96.53      111.92      5.91 o 
   7  -3   3      562.34      553.80     11.33 o 
   8  -3   3       44.46       46.66      5.30 o 
   9  -3   3       81.87       77.15      7.47 o 
  10  -3   3       12.61        7.13      8.94 o 
  11  -3   3       12.24       13.99      9.85 o 
  12  -3   3        0.13      -12.54      8.36 o 
  13  -3   3        0.82      -12.34      8.23 o 
 -13  -2   3        0.16       -1.46     11.53 o 
 -12  -2   3        0.92        2.60      5.95 o 
 -11  -2   3       31.10       60.50      9.93 o 
 -10  -2   3        0.91        3.69      9.75 o 
  -9  -2   3       42.59       37.14     26.01 o 
  -8  -2   3      282.76      260.20     23.35 o 
  -7  -2   3      126.85      128.75      9.99 o 
  -6  -2   3      692.60      670.39     13.28 o 
  -5  -2   3       37.25       44.32      3.82 o 
  -4  -2   3     1463.32     1420.47     19.52 o 
  -3  -2   3     2005.06     2190.88     25.69 o 
  -2  -2   3       36.20       25.37      2.87 o 
  -1  -2   3      182.05      179.88      6.16 o 
   0  -2   3     1568.79     1578.74     25.26 o 
   1  -2   3     1497.69     1444.51     17.44 o 
   2  -2   3     1594.23     1535.31     18.60 o 
   3  -2   3      477.15      516.06     16.91 o 
   4  -2   3        7.94        4.91      1.87 o 
   5  -2   3       13.37       14.73      3.33 o 
   6  -2   3       98.34       99.72      6.12 o 
   7  -2   3       20.22       14.42      3.41 o 
   8  -2   3       89.10      106.29      6.74 o 
   9  -2   3        0.01       -4.43      2.95 o 
  10  -2   3        0.02        2.20      4.61 o 
  11  -2   3        0.04       -8.36      7.13 o 
  12  -2   3        4.97        4.92      9.72 o 
  13  -2   3        0.37      -13.02      8.68 o 
  14  -2   3        6.18       -4.08     11.34 o 
 -13  -1   3        3.50       -3.23      6.47 o 
 -12  -1   3        0.12       -3.98      5.06 o 
 -11  -1   3        3.01       13.20      6.22 o 
 -10  -1   3      211.92      206.29     21.44 o 
  -9  -1   3      347.19      359.12     16.71 o 
  -8  -1   3      237.68      213.95     13.38 o 
  -7  -1   3        0.62       -1.43      4.17 o 
  -6  -1   3     2844.46     2840.28     33.14 o 
  -5  -1   3       41.32       25.71      5.95 o 
  -4  -1   3        1.80        2.55      1.84 o 
  -3  -1   3     5915.93     5672.18     54.70 o 
  -2  -1   3      649.93      653.59     10.43 o 
  -1  -1   3      597.13      582.83      9.36 o 
   0  -1   3     3094.02     3301.29     32.67 o 
   1  -1   3     3614.33     3609.85     35.30 o 
   2  -1   3     2600.84     2438.68     27.14 o 
   3  -1   3     2855.00     2846.62     26.18 o 
   4  -1   3       65.81       65.14      3.31 o 
   5  -1   3      188.66      174.68      6.11 o 
   6  -1   3        8.07        5.32      2.60 o 
   7  -1   3      275.90      280.73      8.97 o 
   8  -1   3      140.52      142.36      7.78 o 
   9  -1   3        0.13        0.85      3.15 o 
  10  -1   3       36.93       35.71      5.45 o 
  11  -1   3        0.33       -2.40      7.84 o 
  12  -1   3       16.85       -9.23      6.15 o 
  13  -1   3        5.30       12.89     10.56 o 
  14  -1   3        9.25        8.10      9.91 o 
 -13   0   3       21.04        8.68     13.41 o 
 -12   0   3        0.68       -1.98      6.12 o 
 -11   0   3        1.76       -1.67      5.51 o 
 -10   0   3      108.69      126.11     12.04 o 
  -9   0   3     1809.65     1761.09     38.50 o 
  -8   0   3       23.21       13.42      8.97 o 
  -7   0   3      290.93      279.98     30.38 o 
  -6   0   3      167.91      177.51     11.66 o 
  -5   0   3      818.34      808.43     30.22 o 
  -4   0   3      158.89      173.80      8.36 o 
  -3   0   3     1922.33     1777.81     32.46 o 
  -2   0   3     5361.36     4781.66    132.78 o 
  -1   0   3      103.05       87.27      3.00 o 
   0   0   3       45.20       33.84      2.00 o 
   1   0   3     6254.57     5784.71     60.87 o 
   2   0   3     4498.02     4409.66     53.45 o 
   3   0   3     4063.37     3643.56     46.97 o 
   4   0   3       19.57       20.53      3.83 o 
   5   0   3      520.72      557.52     12.70 o 
   6   0   3        0.33        3.33      2.54 o 
   7   0   3        2.87        2.74      2.53 o 
   8   0   3       69.97       65.76      5.54 o 
   9   0   3       49.41       55.16      5.64 o 
  10   0   3       21.69       31.14      5.23 o 
  11   0   3       10.96      -10.59      7.06 o 
  12   0   3        1.10       -2.01      8.36 o 
  13   0   3        3.02        4.60      9.85 o 
  14   0   3        2.30        5.38     10.62 o 
 -13   1   3       13.87        8.13      7.18 o 
 -12   1   3        0.59      -10.50      7.00 o 
 -11   1   3        0.09        1.94      5.43 o 
 -10   1   3      194.12      184.06     13.56 o 
  -9   1   3      824.31      855.78     40.23 o 
  -8   1   3        0.99        2.86      5.02 o 
  -7   1   3      494.84      482.32     16.95 o 
  -6   1   3      756.35      752.95     20.18 o 
  -5   1   3     4151.77     4147.00     58.07 o 
  -4   1   3       51.36       58.33      5.69 o 
  -3   1   3      537.44      496.20     14.58 o 
  -2   1   3     4145.00     3780.81     61.68 o 
  -1   1   3      455.05      532.82      8.55 o 
   0   1   3      572.14      633.92      9.29 o 
   1   1   3    16970.51    15647.06    167.53 o 
   2   1   3     1172.48     1290.09     20.96 o 
   3   1   3     1152.52     1214.75     24.36 o 
   4   1   3        0.81       -0.31      1.76 o 
   5   1   3       37.15       34.50      3.35 o 
   6   1   3       25.93       27.11      3.49 o 
   7   1   3     1106.95     1085.02     18.33 o 
   8   1   3      218.58      218.34     14.80 o 
   9   1   3       15.23       22.12      4.48 o 
  10   1   3      277.97      278.21     10.88 o 
  11   1   3       27.42       30.97     11.08 o 
  12   1   3       48.04       48.59     13.35 o 
  13   1   3        0.02       -7.26      8.03 o 
  14   1   3        0.68       -6.54      9.07 o 
 -13   2   3       14.48       18.47      8.13 o 
 -12   2   3       18.01       16.30      7.46 o 
 -11   2   3        0.85       -5.35      9.43 o 
 -10   2   3       17.25       20.33      7.19 o 
  -9   2   3        0.09        1.53      5.54 o 
  -8   2   3        4.11        0.80      4.92 o 
  -7   2   3        0.25        1.02      4.48 o 
  -6   2   3      913.72      901.84     51.37 o 
  -5   2   3      180.37      183.34      9.67 o 
  -4   2   3       64.75       67.14      6.14 o 
  -3   2   3      257.21      290.12      9.99 o 
  -2   2   3      269.20      198.09      7.90 o 
  -1   2   3      108.10      124.58      5.54 o 
   0   2   3      699.50      716.34     10.60 o 
   1   2   3     2427.16     2193.75     27.61 o 
   2   2   3      129.87      128.17      4.37 o 
   3   2   3      517.12      475.34      8.56 o 
   4   2   3      673.61      616.08     12.74 o 
   5   2   3       50.37       51.57      4.47 o 
   6   2   3        6.25        6.62      4.43 o 
   7   2   3      201.22      209.62      7.94 o 
   8   2   3      219.18      222.04      8.91 o 
   9   2   3      205.89      209.75      9.27 o 
  10   2   3      130.27      137.42     10.29 o 
  11   2   3       67.16       93.81     16.13 o 
  12   2   3       22.64       28.70     11.99 o 
  13   2   3       11.32       -3.11      9.20 o 
  14   2   3        5.27      -10.50      8.68 o 
 -13   3   3        0.06        0.01      6.85 o 
 -12   3   3       17.62       17.20      8.07 o 
 -11   3   3       11.69        6.43     10.72 o 
 -10   3   3       11.57       16.46     12.86 o 
  -9   3   3      251.61      244.46     14.52 o 
  -8   3   3       36.12       27.89      6.88 o 
  -7   3   3       39.25       42.68      7.02 o 
  -6   3   3        1.57        4.04      5.09 o 
  -5   3   3       55.28       57.43      6.57 o 
  -4   3   3        0.79        3.91      3.50 o 
  -3   3   3        8.11        4.98      1.97 o 
  -2   3   3      308.64      299.81      7.03 o 
  -1   3   3        4.46        1.45      2.74 o 
   0   3   3     1967.98     1847.54     21.43 o 
   1   3   3      191.60      180.02      5.47 o 
   2   3   3     5461.04     5409.43     52.01 o 
   3   3   3     1247.53     1174.27     16.09 o 
   4   3   3       92.22       86.94      4.47 o 
   5   3   3      107.83      102.06      5.21 o 
   6   3   3      104.22       92.25      5.48 o 
   7   3   3      632.77      662.12     14.27 o 
   8   3   3       40.99       52.68      5.47 o 
   9   3   3        8.60       11.84      5.27 o 
  10   3   3        6.35       -2.43      6.02 o 
  11   3   3      145.68      135.92     17.69 o 
  12   3   3       30.30       41.20     12.70 o 
  13   3   3        0.09       -9.07      7.58 o 
  14   3   3        1.23       16.65     11.79 o 
 -12   4   3        7.70        0.31      6.28 o 
 -11   4   3        8.14       14.66      6.98 o 
 -10   4   3       22.52       33.73      8.25 o 
  -9   4   3        0.01        0.32      4.96 o 
  -8   4   3       52.19       56.23      8.56 o 
  -7   4   3        5.66       10.61      5.24 o 
  -6   4   3        3.77        4.71      4.47 o 
  -5   4   3        1.37       -0.86      3.95 o 
  -4   4   3       25.80       27.54      4.98 o 
  -3   4   3       20.06       17.74      2.80 o 
  -2   4   3      265.78      292.49      9.43 o 
  -1   4   3     1226.77     1122.04     17.51 o 
   0   4   3      401.81      438.56      9.09 o 
   1   4   3      791.16      747.99     12.15 o 
   2   4   3      209.72      228.92      6.58 o 
   3   4   3     1431.99     1388.01     18.81 o 
   4   4   3        3.52        7.63      3.38 o 
   5   4   3       40.16       42.10      4.06 o 
   6   4   3      126.14      126.39      6.45 o 
   7   4   3        2.67        0.22      2.94 o 
   8   4   3       17.66       19.92      5.34 o 
   9   4   3       16.01       20.45      4.80 o 
  10   4   3       58.75       58.50      8.03 o 
  11   4   3       41.14       35.69      7.92 o 
  12   4   3        3.61       -4.47      8.10 o 
  13   4   3       19.83       22.03     11.99 o 
  14   4   3        0.14        7.90     10.04 o 
 -12   5   3        4.89        3.66      6.52 o 
 -11   5   3        1.52        3.09      6.40 o 
 -10   5   3        0.32        3.61      6.27 o 
  -9   5   3       29.92       40.32      8.11 o 
  -8   5   3       37.84       39.20      7.79 o 
  -7   5   3       17.77       15.78      5.97 o 
  -6   5   3        5.15        5.82      5.99 o 
  -5   5   3      154.40      159.56     13.16 o 
  -4   5   3        1.86        0.76      2.35 o 
  -3   5   3      103.22      121.89      5.81 o 
  -2   5   3       24.79       23.94      3.29 o 
  -1   5   3     1446.26     1376.49     19.28 o 
   0   5   3       24.65       26.28      5.43 o 
   1   5   3       53.21       59.76      4.04 o 
   2   5   3       44.61       51.95      5.20 o 
   3   5   3      142.32      151.90      9.99 o 
   4   5   3       85.91       88.24      5.12 o 
   5   5   3        0.81        2.16      3.28 o 
   6   5   3       76.34       74.05      5.57 o 
   7   5   3        1.66        1.75      3.22 o 
   8   5   3        4.43        6.76      3.81 o 
   9   5   3       78.28       88.36     10.47 o 
  10   5   3        4.47        4.34      6.40 o 
  11   5   3       49.95       44.97      8.56 o 
  12   5   3        1.75        3.89      8.16 o 
  13   5   3        3.97       14.90     10.11 o 
  14   5   3        6.22        3.63      9.78 o 
 -12   6   3        1.96       -8.13      6.51 o 
 -11   6   3        1.03       -0.61      6.13 o 
 -10   6   3        4.47       12.14      6.46 o 
  -9   6   3        9.28       10.55      6.18 o 
  -8   6   3      194.97      216.46     14.11 o 
  -7   6   3       37.44       32.02      7.81 o 
  -6   6   3       14.66       18.41      5.83 o 
  -5   6   3        7.83        2.70      3.58 o 
  -4   6   3      438.81      486.28     11.79 o 
  -3   6   3     1696.88     1752.89     24.63 o 
  -2   6   3      557.87      571.66     14.78 o 
  -1   6   3      411.98      394.45      9.80 o 
   0   6   3      643.09      728.92     13.24 o 
   1   6   3        0.15       12.57      2.83 o 
   2   6   3      127.42      134.81     10.95 o 
   3   6   3      680.18      657.28     15.49 o 
   4   6   3      696.10      650.67     13.13 o 
   5   6   3       45.21       54.79      4.88 o 
   6   6   3      332.19      350.96     10.64 o 
   7   6   3        4.94        5.80      3.57 o 
   8   6   3        9.25        8.11      4.39 o 
   9   6   3        6.17        6.80      4.95 o 
  10   6   3        7.75        8.25      4.40 o 
  11   6   3       47.01       33.24      7.93 o 
  12   6   3       18.74       21.12     10.17 o 
  13   6   3        2.14        4.28     10.17 o 
 -11   7   3        3.12       -2.78      8.03 o 
 -10   7   3        2.56        0.93      5.91 o 
  -9   7   3        0.09       -1.14      5.49 o 
  -8   7   3        6.36        2.83      5.75 o 
  -7   7   3        6.52        5.42      5.43 o 
  -6   7   3       15.75       12.15      5.95 o 
  -5   7   3        3.67        2.32      3.36 o 
  -4   7   3        5.60        8.96      3.63 o 
  -3   7   3      477.59      447.62     11.79 o 
  -2   7   3        3.89       -0.43      2.61 o 
  -1   7   3      216.17      195.22      7.43 o 
   0   7   3      850.72      759.63     20.36 o 
   1   7   3     1220.22     1227.31     18.73 o 
   2   7   3        7.47       10.08      4.04 o 
   3   7   3      151.08      162.97      6.65 o 
   4   7   3      450.97      472.21     16.03 o 
   5   7   3      769.78      725.77     18.14 o 
   6   7   3       79.36       79.37      6.14 o 
   7   7   3        3.65        1.87      4.61 o 
   8   7   3        0.97       -4.52      3.48 o 
   9   7   3       84.06       90.93      7.56 o 
  10   7   3        0.15        0.98      5.09 o 
  11   7   3       22.15       18.91      7.90 o 
  12   7   3        6.89        4.41      9.20 o 
 -11   8   3        0.11       -2.08      5.35 o 
 -10   8   3        0.03       -7.08      5.85 o 
  -9   8   3        0.08       -4.55      5.46 o 
  -8   8   3       46.81       70.51     10.05 o 
  -7   8   3       30.05       40.57     13.86 o 
  -6   8   3        0.15       -6.19      6.38 o 
  -5   8   3        8.26        2.54     10.30 o 
  -4   8   3      111.43      101.12      6.85 o 
  -3   8   3       15.64       26.96      5.00 o 
  -2   8   3        0.14       -0.13      2.87 o 
  -1   8   3      187.37      173.10      7.44 o 
   0   8   3       56.25       56.90      8.23 o 
   1   8   3       19.49       16.49      5.13 o 
   2   8   3      723.16      733.76     14.02 o 
   3   8   3       45.48       49.97      4.43 o 
   4   8   3        0.34        1.21      4.59 o 
   5   8   3      184.69      196.27      8.29 o 
   6   8   3       17.10       20.50      4.31 o 
   7   8   3       97.96       69.48     15.71 o 
   8   8   3      181.46      189.67     21.93 o 
   9   8   3       25.89       37.65      9.69 o 
  10   8   3       77.06       67.78      9.40 o 
  11   8   3       36.17       37.38     12.31 o 
 -10   9   3        0.07       13.19      7.48 o 
  -9   9   3        4.29        6.45      7.52 o 
  -8   9   3        2.12       -7.08      4.72 o 
  -7   9   3       12.42       14.80      6.83 o 
  -6   9   3        2.76        0.37      6.54 o 
  -5   9   3       67.68       71.86      8.96 o 
  -4   9   3      187.93      201.08      9.60 o 
  -3   9   3       69.18       67.71      6.20 o 
  -2   9   3      351.52      378.70     17.72 o 
  -1   9   3      185.92      178.79     11.35 o 
   0   9   3      115.14      120.61      9.66 o 
   1   9   3      188.21      204.27     11.89 o 
   2   9   3        3.08       12.99      7.84 o 
   3   9   3        2.50       -0.37      4.76 o 
   4   9   3       14.77       21.05      6.00 o 
   5   9   3        2.77       -2.57      5.31 o 
   6   9   3       87.37       91.62      9.61 o 
   7   9   3        0.22        0.37      5.06 o 
   8   9   3       12.22       16.62      6.71 o 
   9   9   3       68.00       94.15     10.43 o 
  10   9   3       30.95       17.16      7.19 o 
  11   9   3       23.78        6.09     11.01 o 
  12   9   3        3.38        0.58      9.46 o 
 -10  10   3        1.64       -2.27      7.18 o 
  -9  10   3        1.11       -8.75      5.84 o 
  -8  10   3        4.83       10.30      6.64 o 
  -7  10   3        2.64        2.92      8.10 o 
  -6  10   3        1.56       -9.04      6.02 o 
  -5  10   3       13.61       39.58     11.60 o 
  -4  10   3       18.77       18.32     10.59 o 
  -3  10   3       21.80       20.65      7.16 o 
  -2  10   3      180.23      153.67     11.48 o 
  -1  10   3      453.94      429.21     17.04 o 
   0  10   3       13.31        3.59      8.68 o 
   1  10   3       81.64       94.19      9.67 o 
   2  10   3       68.99       76.77     16.75 o 
   3  10   3      105.76      125.45     10.75 o 
   4  10   3       26.69       29.13      6.98 o 
   5  10   3      103.51      101.39     10.22 o 
   6  10   3      122.80      146.76     11.93 o 
   7  10   3       48.75       45.50     15.48 o 
   8  10   3        6.94        8.89      6.27 o 
   9  10   3        8.04       10.33      6.48 o 
  10  10   3        0.26        1.05      6.22 o 
  11  10   3        1.43       -2.66      9.46 o 
  12  10   3        3.00        5.96     10.62 o 
  -9  11   3        1.84        9.98      9.72 o 
  -8  11   3        0.64       10.43     10.04 o 
  -7  11   3       23.40       15.48     10.04 o 
  -6  11   3        3.27        6.80      8.62 o 
  -5  11   3       50.86       78.58     14.97 o 
  -4  11   3       24.87       19.41      6.49 o 
  -3  11   3        0.18       -3.82      4.84 o 
  -2  11   3      689.41      789.24     24.58 o 
  -1  11   3        8.40        0.86      4.63 o 
   0  11   3       51.94       48.14      8.39 o 
   1  11   3        0.24       -4.75      5.31 o 
   2  11   3       23.99       19.81     11.99 o 
   3  11   3       54.84       56.51      8.67 o 
   4  11   3       13.51       17.56      6.68 o 
   5  11   3       30.33       26.62      7.16 o 
   6  11   3       15.64       18.87      7.04 o 
   7  11   3       37.38       26.42      7.70 o 
   8  11   3       40.38       38.75     18.04 o 
   9  11   3       39.63       30.47      8.68 o 
  10  11   3        4.57        6.16      9.62 o 
  11  11   3        0.24        1.30      9.65 o 
  -8  12   3       24.35       27.27     12.76 o 
  -7  12   3       23.34       16.84      9.91 o 
  -6  12   3        5.44       20.60     10.30 o 
  -5  12   3        0.10       -0.13      8.36 o 
  -4  12   3       38.29       50.45     13.64 o 
  -3  12   3       11.58       14.27      6.54 o 
  -2  12   3        6.76        7.85      5.99 o 
  -1  12   3       11.32        9.48      9.59 o 
   0  12   3        6.40       14.46      6.60 o 
   1  12   3       43.16       42.99      8.65 o 
   2  12   3        3.97        7.52      8.75 o 
   3  12   3        0.02       -3.12      5.02 o 
   4  12   3       39.86       51.41     24.23 o 
   5  12   3      159.52      172.58     13.82 o 
   6  12   3       40.73       38.35      8.83 o 
   7  12   3        0.60        7.82      6.45 o 
   8  12   3       82.22       75.42     11.46 o 
   9  12   3        0.00       -4.71      5.65 o 
  10  12   3        0.05        2.64      8.10 o 
  -7  13   3        4.39        8.16      9.98 o 
  -6  13   3        1.48       16.71     10.95 o 
  -5  13   3        0.09       -4.08      8.03 o 
  -4  13   3        0.65        8.16      9.65 o 
  -3  13   3        3.19        3.57      5.88 o 
  -2  13   3      103.31      115.70     12.41 o 
  -1  13   3        2.79        5.86      6.06 o 
   0  13   3        6.66        8.22      6.40 o 
   1  13   3        4.72        6.39      7.32 o 
   2  13   3        2.26       -3.10     10.98 o 
   3  13   3       15.05        7.53      7.45 o 
   4  13   3        5.02       -1.46      6.35 o 
   5  13   3        1.65        2.45      6.05 o 
   6  13   3        0.36        7.95      7.21 o 
   7  13   3        0.20        2.94      7.25 o 
   8  13   3        1.14       -8.32      6.05 o 
   9  13   3        0.62        0.35     10.79 o 
  -5  14   3        0.20       -2.72      8.42 o 
  -4  14   3        8.38       -3.24      8.81 o 
  -3  14   3       23.30       26.47      7.76 o 
  -2  14   3        6.03       -0.29      6.64 o 
  -1  14   3       15.05       22.65     13.54 o 
   0  14   3       17.18       15.90      7.76 o 
   1  14   3        5.43        3.13      5.94 o 
   2  14   3        2.23        3.53      6.14 o 
   3  14   3        2.19        2.25      9.39 o 
   4  14   3        7.13        6.65      6.66 o 
   5  14   3        1.02        3.91      7.21 o 
   6  14   3       10.72        2.14      7.52 o 
   7  14   3        0.00       -2.36      7.12 o 
   8  14   3        1.55        2.08      7.57 o 
  -4  15   3        4.40       10.04     10.37 o 
  -3  15   3        0.94        2.25      6.66 o 
  -2  15   3        1.15        2.64      6.63 o 
  -1  15   3        8.34       -0.85      6.43 o 
   0  15   3        4.77       10.83      8.55 o 
   1  15   3        3.24       -0.72      9.30 o 
   2  15   3        1.95       -2.49      7.03 o 
   3  15   3        9.61       14.64      7.48 o 
   4  15   3       11.57        9.16      7.28 o 
   5  15   3        0.20        0.53      6.66 o 
   6  15   3        5.56        2.37      7.99 o 
  -1  16   3        1.24       -4.86      8.62 o 
   0  16   3        1.01        1.86      7.33 o 
   1  16   3        0.60        1.89     14.87 o 
   2  16   3        0.00       -0.81      7.14 o 
   3  16   3        1.40       -0.37      6.13 o 
   4  16   3        0.85       -3.45      6.11 o 
  -3 -15   4        0.13        0.55      7.32 o 
  -2 -15   4        0.00       -7.01      6.52 o 
  -1 -15   4        0.42        9.51     10.82 o 
   0 -15   4        0.27       11.37      7.10 o 
   1 -15   4        3.07       -8.52      5.68 o 
   2 -15   4       11.29        7.29      8.68 o 
  -6 -14   4        0.87       -5.65      6.16 o 
  -5 -14   4       16.35        3.07      7.11 o 
  -4 -14   4        0.01        0.27      6.57 o 
  -3 -14   4        0.37       -8.56      5.70 o 
  -2 -14   4        4.82        4.43      6.61 o 
  -1 -14   4        2.25        4.29      6.96 o 
   0 -14   4        5.96       -0.91      6.01 o 
   1 -14   4        6.77       -0.06      7.03 o 
   2 -14   4        3.17        4.80     11.37 o 
   3 -14   4        0.88       -1.38     12.11 o 
   4 -14   4        0.83       -8.21      9.62 o 
   5 -14   4        2.61        8.04      7.37 o 
  -7 -13   4        0.69       -0.64      7.19 o 
  -6 -13   4       10.22        8.12      6.94 o 
  -5 -13   4        0.08        3.08      6.17 o 
  -4 -13   4        0.36       -1.19      5.95 o 
  -3 -13   4        2.02        1.95      5.97 o 
  -2 -13   4        2.05        9.30      6.57 o 
  -1 -13   4        0.41        5.63      6.21 o 
   0 -13   4        4.84       -0.07      5.63 o 
   1 -13   4        2.79        4.08      5.77 o 
   2 -13   4        8.28       12.20      6.19 o 
   3 -13   4        0.28        5.50      9.88 o 
   4 -13   4       12.17       14.33      8.23 o 
   5 -13   4        1.10        6.11      6.14 o 
   6 -13   4        7.99       25.65      8.63 o 
  -8 -12   4        1.02        0.75      7.63 o 
  -7 -12   4       17.81       32.39     11.73 o 
  -6 -12   4        3.93        2.65     10.04 o 
  -5 -12   4        3.07        0.89      5.69 o 
  -4 -12   4        0.58       -1.06      5.85 o 
  -3 -12   4      137.71      159.60     13.92 o 
  -2 -12   4        0.00        0.32      5.43 o 
  -1 -12   4       23.50       25.48      7.53 o 
   0 -12   4       44.03       43.72     11.73 o 
   1 -12   4       43.12       49.46      9.36 o 
   2 -12   4       13.11       13.31      6.93 o 
   3 -12   4        1.13       -1.48      9.49 o 
   4 -12   4       10.95       18.20     16.58 o 
   5 -12   4        2.33       12.72      6.45 o 
   6 -12   4       10.95        8.05      7.35 o 
   7 -12   4        9.05       18.84      7.54 o 
   8 -12   4        3.59        7.71      9.98 o 
  -9 -11   4        0.61       10.43     10.43 o 
  -8 -11   4       24.01       17.53      7.50 o 
  -7 -11   4        1.05        7.22      9.52 o 
  -6 -11   4      166.95      168.31     14.20 o 
  -5 -11   4       71.65       68.79     10.12 o 
  -4 -11   4      105.12       97.71     11.22 o 
  -3 -11   4       38.20       39.90      8.27 o 
  -2 -11   4       18.81       15.00      6.69 o 
  -1 -11   4        9.97        3.45      5.85 o 
   0 -11   4       96.64      106.32     11.46 o 
   1 -11   4       15.96       15.21      6.39 o 
   2 -11   4        0.47        1.74      5.06 o 
   3 -11   4       55.65       37.49      8.11 o 
   4 -11   4       24.85       18.84      6.89 o 
   5 -11   4        1.33       13.99      6.32 o 
   6 -11   4        0.52       -0.60      7.87 o 
   7 -11   4       15.09       20.19      7.57 o 
   8 -11   4        0.17      -10.69      7.13 o 
 -10 -10   4        8.86        9.78      8.94 o 
  -8 -10   4       36.34       44.64     13.02 o 
  -7 -10   4        6.00        6.50      6.09 o 
  -6 -10   4      131.88      108.59     11.66 o 
  -5 -10   4      113.02      131.83     12.02 o 
  -4 -10   4      341.74      340.21     19.99 o 
  -3 -10   4      726.13      842.69     35.53 o 
  -2 -10   4       22.17       22.15      6.74 o 
  -1 -10   4        7.88       11.83      5.79 o 
   0 -10   4        9.57        6.97      5.54 o 
   1 -10   4       13.41       18.03      6.48 o 
   2 -10   4       19.04       29.45      6.83 o 
   3 -10   4       12.98        8.21      9.94 o 
   4 -10   4       36.87       33.18      7.48 o 
   5 -10   4       95.12       93.76     17.85 o 
   6 -10   4       31.58       46.39      8.65 o 
   7 -10   4        4.38        3.69      5.81 o 
   8 -10   4        1.07        9.26      9.52 o 
 -11  -9   4        0.03       -6.61      8.36 o 
 -10  -9   4       34.33       38.22     13.73 o 
  -9  -9   4       92.55       93.94     17.10 o 
  -8  -9   4        2.38        8.94      8.49 o 
  -7  -9   4       68.37       61.73     29.28 o 
  -6  -9   4      109.38       99.27     10.72 o 
  -5  -9   4       35.34       30.57      7.41 o 
  -4  -9   4        0.09       -1.23      7.00 o 
  -3  -9   4       27.41       14.73      5.70 o 
  -2  -9   4       44.46       57.23      8.12 o 
  -1  -9   4       10.46       11.66      5.82 o 
   0  -9   4       40.96       36.14      9.36 o 
   1  -9   4       56.93       40.62     13.31 o 
   2  -9   4       25.96       19.68      6.26 o 
   3  -9   4        3.60       -2.71      5.54 o 
   4  -9   4       39.57       43.83      7.72 o 
   5  -9   4        7.34       20.31      6.16 o 
   6  -9   4       42.18       49.49      8.15 o 
   7  -9   4       17.08       19.57      6.48 o 
   8  -9   4        0.35        5.77      7.71 o 
   9  -9   4        0.75       -7.19      7.00 o 
 -11  -8   4        0.41        1.81      9.46 o 
 -10  -8   4       10.22       15.81      9.33 o 
  -9  -8   4        0.04       -7.00      5.83 o 
  -8  -8   4        1.08        2.20      7.26 o 
  -7  -8   4       46.99       43.90      7.67 o 
  -6  -8   4        0.87       -2.38      4.67 o 
  -5  -8   4       57.81       45.02      7.75 o 
  -4  -8   4       69.66       60.33      9.56 o 
  -3  -8   4       43.01       57.12     10.20 o 
  -2  -8   4       13.34       10.54      5.57 o 
  -1  -8   4        1.59        1.45      4.26 o 
   0  -8   4      121.02      101.92      9.11 o 
   1  -8   4       58.34       68.05      8.06 o 
   2  -8   4        0.97       -4.33      5.99 o 
   3  -8   4      135.60      140.44     10.56 o 
   4  -8   4      105.23       92.33      7.67 o 
   5  -8   4        0.55       -3.76      3.33 o 
   6  -8   4       15.19       13.39      4.68 o 
   7  -8   4       51.02       57.83      6.78 o 
   8  -8   4        0.00       -1.75      3.82 o 
   9  -8   4        0.03        2.21      4.30 o 
  10  -8   4        3.08       11.99     10.11 o 
  11  -8   4       12.29        9.85     10.75 o 
 -12  -7   4       17.96       25.46     11.86 o 
 -11  -7   4        0.21        8.03      9.26 o 
 -10  -7   4       10.16       15.74      9.33 o 
  -9  -7   4        8.97        6.74      8.23 o 
  -8  -7   4      203.22      183.92     19.31 o 
  -7  -7   4        3.79        7.46      4.77 o 
  -6  -7   4        8.55       17.43     12.92 o 
  -5  -7   4      265.69      264.99     41.33 o 
  -4  -7   4      358.73      384.93     25.82 o 
  -3  -7   4      142.80      146.75     11.68 o 
  -2  -7   4       65.30       74.77      5.07 o 
  -1  -7   4        3.37       -1.36     11.82 o 
   0  -7   4       28.89       36.68      3.94 o 
   1  -7   4      300.15      267.07      8.58 o 
   2  -7   4       14.18        6.54      3.14 o 
   3  -7   4      121.12      139.97      7.47 o 
   4  -7   4      247.27      269.07      9.95 o 
   5  -7   4       11.39       11.98      4.31 o 
   6  -7   4       26.58       42.66      8.89 o 
   7  -7   4      111.71      125.30     16.70 o 
   8  -7   4       18.13       23.31      5.35 o 
   9  -7   4       12.59       21.89      5.45 o 
  10  -7   4       15.02        5.83      9.33 o 
  11  -7   4        7.60      -10.75      7.71 o 
  12  -7   4        0.59       11.21     11.53 o 
 -12  -6   4        1.69       -1.49      9.20 o 
 -11  -6   4        0.36       -8.84      5.90 o 
 -10  -6   4        1.07       -3.15      4.85 o 
  -9  -6   4       30.49       19.24      6.44 o 
  -8  -6   4      167.71      167.30     28.54 o 
  -7  -6   4       26.54       27.84      6.73 o 
  -6  -6   4       20.80       21.33      4.56 o 
  -5  -6   4        2.40        6.72      3.45 o 
  -4  -6   4       60.61       85.25     13.71 o 
  -3  -6   4      123.26      120.40      6.44 o 
  -2  -6   4        5.87        2.23      2.72 o 
  -1  -6   4       80.38      113.42      5.66 o 
   0  -6   4       77.35       85.48      5.01 o 
   1  -6   4       87.58       97.07      5.49 o 
   2  -6   4       92.11       99.95      7.83 o 
   3  -6   4      366.21      357.70     12.63 o 
   4  -6   4        0.40        1.84      3.05 o 
   5  -6   4       34.98       35.06      4.83 o 
   6  -6   4      117.82      110.95      7.37 o 
   7  -6   4      118.23      125.22      8.05 o 
   8  -6   4       88.94       78.89      6.06 o 
   9  -6   4       19.11       26.15      5.91 o 
  10  -6   4        3.50       -0.78      7.97 o 
  11  -6   4       13.37       -5.77      8.29 o 
  12  -6   4        0.28        1.55     10.56 o 
 -12  -5   4        0.11       -1.36      8.03 o 
 -11  -5   4        0.01        7.59     10.56 o 
 -10  -5   4       56.60       46.05      8.65 o 
  -9  -5   4       28.00       41.10     10.79 o 
  -8  -5   4       62.17       70.30      8.97 o 
  -7  -5   4      111.97      125.03     10.09 o 
  -6  -5   4        1.04        4.74      3.44 o 
  -5  -5   4        0.09        1.47      3.09 o 
  -4  -5   4       57.39       61.10      5.09 o 
  -3  -5   4      833.85      857.99     15.67 o 
  -2  -5   4      169.85      165.55      6.64 o 
  -1  -5   4      905.94      940.97     27.86 o 
   0  -5   4       38.20       45.27      3.84 o 
   1  -5   4     3191.14     3489.37     61.49 o 
   2  -5   4     1049.34     1113.74     17.79 o 
   3  -5   4     1239.78     1243.30     30.45 o 
   4  -5   4      432.05      403.01     10.85 o 
   5  -5   4      181.44      184.17      8.21 o 
   6  -5   4       37.03       52.33      5.45 o 
   7  -5   4      167.04      188.66      7.70 o 
   8  -5   4       24.56       31.69      4.40 o 
   9  -5   4       78.42       62.70      6.67 o 
  10  -5   4       10.96       -4.86      7.58 o 
  11  -5   4       21.99       10.04     10.11 o 
  12  -5   4        9.31        0.06     10.56 o 
  13  -5   4        7.93       -7.64      9.72 o 
 -12  -4   4        3.84        1.67      6.24 o 
 -11  -4   4       11.81        2.90     13.51 o 
 -10  -4   4        7.92       14.94      7.61 o 
  -9  -4   4       22.19       21.89      7.52 o 
  -8  -4   4      154.04      182.55     12.34 o 
  -7  -4   4       76.64       66.35      8.12 o 
  -6  -4   4        0.00        0.37      2.88 o 
  -5  -4   4        0.00        2.97      3.03 o 
  -4  -4   4       22.40       30.90      3.94 o 
  -3  -4   4       56.60       74.98      6.23 o 
  -2  -4   4      971.72      923.20     15.30 o 
  -1  -4   4      312.67      309.47      8.19 o 
   0  -4   4      641.86      741.27     12.88 o 
   1  -4   4      468.50      509.49     10.50 o 
   2  -4   4      426.22      411.50      9.56 o 
   3  -4   4       65.98       61.01      4.52 o 
   4  -4   4        8.97       13.15      4.08 o 
   5  -4   4       92.39       98.61      5.98 o 
   6  -4   4      441.71      418.17      9.95 o 
   7  -4   4       37.91       25.32      3.81 o 
   8  -4   4       71.83       80.32      5.57 o 
   9  -4   4      112.67      109.19     10.24 o 
  10  -4   4        0.00        8.35      5.60 o 
  11  -4   4        1.91        0.91      9.13 o 
  12  -4   4        0.80       -4.15      8.68 o 
  13  -4   4        0.23       -0.06     10.95 o 
 -13  -3   4        0.02        1.35      8.49 o 
 -12  -3   4        7.75       25.78     15.84 o 
 -11  -3   4        0.04       -6.03      4.02 o 
 -10  -3   4      135.78      136.69     13.09 o 
  -9  -3   4       41.12       38.14      7.90 o 
  -8  -3   4      351.73      345.23     15.85 o 
  -7  -3   4       10.23        6.19      4.80 o 
  -6  -3   4      289.89      291.17     11.66 o 
  -5  -3   4        1.57        5.64      2.77 o 
  -4  -3   4       87.96       89.05      5.31 o 
  -3  -3   4      748.08      777.60     15.10 o 
  -2  -3   4       46.06       46.23      3.71 o 
  -1  -3   4      384.05      370.81      8.57 o 
   0  -3   4      903.83      800.92     13.05 o 
   1  -3   4      461.85      415.23     16.33 o 
   2  -3   4      250.15      284.40      7.38 o 
   3  -3   4      372.98      448.07     10.76 o 
   4  -3   4      246.79      241.80      7.52 o 
   5  -3   4        0.09        4.11      2.26 o 
   6  -3   4       66.57       78.61      4.77 o 
   7  -3   4       33.30       32.59      3.78 o 
   8  -3   4       21.54       33.26      4.93 o 
   9  -3   4        3.33       -2.52      5.31 o 
  10  -3   4       11.95       17.37      8.65 o 
  11  -3   4       45.15       20.99     11.14 o 
  12  -3   4        4.66       -0.06      9.85 o 
  13  -3   4        0.05       -5.38     10.17 o 
 -13  -2   4       25.66       28.45      8.56 o 
 -12  -2   4        4.87        5.30      6.76 o 
 -11  -2   4       26.01       17.86      7.87 o 
 -10  -2   4      227.77      242.24     15.81 o 
  -9  -2   4      471.98      457.07     19.08 o 
  -8  -2   4      264.77      299.09     14.86 o 
  -7  -2   4      131.29      119.61     14.93 o 
  -6  -2   4        1.29       -1.57      3.55 o 
  -5  -2   4       43.10       47.29      4.11 o 
  -4  -2   4       83.30       92.21      5.06 o 
  -3  -2   4      154.46      179.83      6.31 o 
  -2  -2   4      329.73      305.11      7.70 o 
  -1  -2   4     2126.14     1909.84     23.01 o 
   0  -2   4      579.17      604.48     10.56 o 
   1  -2   4        1.07        2.72      3.19 o 
   2  -2   4      595.04      524.35      9.59 o 
   3  -2   4      128.71      108.31      7.29 o 
   4  -2   4      984.14      899.15     16.81 o 
   5  -2   4      356.95      351.58      7.82 o 
   6  -2   4       76.24       83.44      5.79 o 
   7  -2   4       22.73       37.34      4.39 o 
   8  -2   4       39.31       33.13      4.67 o 
   9  -2   4       21.64       35.34      9.43 o 
  10  -2   4        1.34        0.35      4.89 o 
  11  -2   4       19.51        6.09      9.26 o 
  12  -2   4        0.20      -10.50      8.49 o 
  13  -2   4       24.72       14.06     12.76 o 
  14  -2   4        0.50        2.33     12.57 o 
 -13  -1   4       40.72       37.71      9.54 o 
 -12  -1   4       28.90       27.22      8.46 o 
 -11  -1   4       84.70       57.40      9.56 o 
 -10  -1   4       58.33       76.41     10.95 o 
  -9  -1   4      454.95      487.37     21.35 o 
  -8  -1   4      362.84      367.46     46.81 o 
  -7  -1   4      108.68      113.35      9.91 o 
  -6  -1   4      911.73      887.06     25.95 o 
  -5  -1   4      133.32      162.12      5.79 o 
  -4  -1   4      153.62      132.90      5.19 o 
  -3  -1   4     2129.27     1990.03     27.48 o 
  -2  -1   4       41.31       58.08      3.67 o 
  -1  -1   4      280.51      242.15      9.94 o 
   0  -1   4      605.89      561.57      9.77 o 
   1  -1   4      321.17      316.96      7.64 o 
   2  -1   4      871.24      998.28     18.69 o 
   3  -1   4      873.40      853.71     14.54 o 
   4  -1   4        4.00        1.57      2.39 o 
   5  -1   4        4.35        2.41      2.00 o 
   6  -1   4       69.70       71.09     12.40 o 
   7  -1   4        4.26       -0.35      2.66 o 
   8  -1   4        7.36        6.13      3.85 o 
   9  -1   4        0.03       -2.66      4.05 o 
  10  -1   4        0.30       -2.16      4.85 o 
  11  -1   4        8.46        3.11      9.13 o 
  12  -1   4        6.05        7.90     10.11 o 
  13  -1   4        6.94        7.00     10.17 o 
  14  -1   4        0.06       23.65     12.44 o 
 -13   0   4       23.02       13.08      9.20 o 
 -12   0   4       79.59       83.89     11.88 o 
 -11   0   4       15.97       29.06      7.84 o 
 -10   0   4        6.62       -2.58      5.51 o 
  -9   0   4      134.29      145.23     12.46 o 
  -8   0   4       59.23       77.32     11.89 o 
  -7   0   4       21.16       19.37      5.78 o 
  -6   0   4      869.13      833.51     22.51 o 
  -5   0   4      638.78      578.46     22.93 o 
  -4   0   4      404.11      378.11     14.61 o 
  -3   0   4       88.41       77.90      5.05 o 
  -2   0   4      270.75      240.06      5.08 o 
  -1   0   4      594.44      597.15      8.52 o 
   0   0   4       47.62       34.43      3.77 o 
   1   0   4     4411.46     4324.28     36.54 o 
   2   0   4      136.46      150.29      7.03 o 
   3   0   4      766.21      754.59     16.47 o 
   4   0   4      112.53      119.96      7.23 o 
   5   0   4        1.91        3.56      2.06 o 
   6   0   4      300.98      303.47      8.19 o 
   7   0   4        0.03        0.63      2.56 o 
   8   0   4       67.99       64.68      7.82 o 
   9   0   4       79.06       85.18      8.90 o 
  10   0   4        1.47        6.18      6.09 o 
  11   0   4       20.08        1.23      7.97 o 
  12   0   4        8.88       16.39     10.69 o 
  13   0   4        1.69       23.19     11.66 o 
  14   0   4        2.30        7.77     10.50 o 
 -13   1   4       11.90       13.45     11.43 o 
 -12   1   4       33.75       29.07      8.85 o 
 -11   1   4       32.59       39.30      8.75 o 
 -10   1   4        0.02        0.73      5.24 o 
  -9   1   4      110.03      103.95     17.82 o 
  -8   1   4      636.62      615.16     21.09 o 
  -7   1   4        0.04       -4.24      3.89 o 
  -6   1   4       22.84       27.63     11.30 o 
  -5   1   4     1016.35      977.42     34.60 o 
  -4   1   4      401.41      420.84     21.18 o 
  -3   1   4       11.67       13.32      5.86 o 
  -2   1   4     1710.33     1735.10     20.73 o 
  -1   1   4      994.00      849.15     12.52 o 
   0   1   4       40.10       49.57      3.29 o 
   1   1   4      910.96      925.35     12.66 o 
   2   1   4     2738.55     2657.66     51.50 o 
   3   1   4      983.86      873.08     21.15 o 
   4   1   4      439.20      386.58     12.07 o 
   5   1   4       41.65       63.95      4.83 o 
   6   1   4        5.26        1.91      2.29 o 
   7   1   4      227.91      226.39      7.90 o 
   8   1   4        0.69        5.51      3.20 o 
   9   1   4      107.40      121.63     10.22 o 
  10   1   4      119.49      117.09     23.35 o 
  11   1   4      132.47      136.07     11.60 o 
  12   1   4        4.84        5.51      9.26 o 
  13   1   4       18.60       55.84     15.22 o 
  14   1   4        0.03        0.71      9.46 o 
 -13   2   4        5.47        9.27      7.29 o 
 -12   2   4        7.70        9.36     10.75 o 
 -11   2   4       76.93       55.33     15.22 o 
 -10   2   4       52.78       41.21      8.42 o 
  -9   2   4      115.19      134.96     12.09 o 
  -8   2   4      161.57      173.23     16.03 o 
  -7   2   4       19.80       16.80      5.95 o 
  -6   2   4      601.29      616.41     23.71 o 
  -5   2   4      264.71      263.02     11.73 o 
  -4   2   4      966.27      965.77     21.50 o 
  -3   2   4       35.02       43.79      5.07 o 
  -2   2   4        0.66       -0.12      1.86 o 
  -1   2   4       48.86       52.10      5.78 o 
   0   2   4     1378.58     1282.69     16.70 o 
   1   2   4      629.67      557.46      9.62 o 
   2   2   4        7.88        8.25      2.17 o 
   3   2   4       43.44       39.27      2.85 o 
   4   2   4       13.48       14.92      3.06 o 
   5   2   4      149.53      161.39      7.06 o 
   6   2   4       10.64        6.61      2.70 o 
   7   2   4       73.86       91.77      5.60 o 
   8   2   4       90.47       93.11      6.23 o 
   9   2   4       24.66       26.04     13.48 o 
  10   2   4        0.02       -2.26      7.16 o 
  11   2   4       30.21       25.96      7.25 o 
  12   2   4        4.75       15.29      9.65 o 
  13   2   4        1.98        1.36      8.55 o 
  14   2   4        4.33        5.77      9.91 o 
 -12   3   4        9.78       -0.46      6.46 o 
 -11   3   4        0.42        5.11      6.19 o 
 -10   3   4       40.13       24.73      7.95 o 
  -9   3   4      215.82      246.92     29.41 o 
  -8   3   4       33.64       22.76      6.70 o 
  -7   3   4       52.23       57.24      8.18 o 
  -6   3   4      152.47      185.09     11.48 o 
  -5   3   4      350.96      341.96     14.54 o 
  -4   3   4        1.80       -3.83      5.47 o 
  -3   3   4      211.90      222.58      6.23 o 
  -2   3   4      464.27      488.64      9.62 o 
  -1   3   4       26.39       22.11      2.90 o 
   0   3   4      702.29      694.01     11.68 o 
   1   3   4     1792.50     1967.73     23.30 o 
   2   3   4       93.78       88.76      4.46 o 
   3   3   4       52.09       58.35      3.74 o 
   4   3   4      248.41      247.56      6.93 o 
   5   3   4       46.80       50.04      4.57 o 
   6   3   4      291.50      242.67      9.22 o 
   7   3   4       25.23       28.21      4.10 o 
   8   3   4       31.73       38.02      4.87 o 
   9   3   4       18.15       25.66      4.72 o 
  10   3   4       60.85       37.61     10.04 o 
  11   3   4       33.62       41.63      8.15 o 
  12   3   4        0.00        8.10      9.07 o 
  13   3   4        1.78        0.97      8.75 o 
  14   3   4        0.82       -2.98      9.07 o 
 -12   4   4        0.01        7.31      7.13 o 
 -11   4   4        1.78        3.56      6.40 o 
 -10   4   4        1.02        0.25      5.76 o 
  -9   4   4        3.88        0.24      4.81 o 
  -8   4   4       31.74       30.72      7.06 o 
  -7   4   4       10.05       17.26      5.92 o 
  -6   4   4        0.00        0.77      4.63 o 
  -5   4   4        5.66        9.21      4.62 o 
  -4   4   4      168.83      162.88      5.86 o 
  -3   4   4       89.36      101.64      8.14 o 
  -2   4   4       73.63       67.51      4.29 o 
  -1   4   4      408.33      351.51      8.53 o 
   0   4   4        7.88        8.44      2.61 o 
   1   4   4     2166.75     2044.30     24.78 o 
   2   4   4     2984.31     2932.71     32.66 o 
   3   4   4     1114.78      975.42     15.25 o 
   4   4   4        4.70        2.20      2.43 o 
   5   4   4       44.93       40.34      4.87 o 
   6   4   4       64.50       64.46      5.03 o 
   7   4   4       44.85       60.77      6.46 o 
   8   4   4      703.11      632.29     23.56 o 
   9   4   4       16.58       19.83      6.35 o 
  10   4   4      110.03      106.73     10.55 o 
  11   4   4        1.00       -5.07      6.45 o 
  12   4   4        0.07        8.29      9.13 o 
  13   4   4        3.26        4.21      9.85 o 
  14   4   4        5.69       13.73     11.14 o 
 -12   5   4        0.00        4.84      7.33 o 
 -11   5   4        1.70        3.46     10.24 o 
 -10   5   4        0.04       -0.41      5.83 o 
  -9   5   4       39.93       43.67     11.08 o 
  -8   5   4       55.21       29.77      7.36 o 
  -7   5   4      106.10      116.43     14.80 o 
  -6   5   4       21.16       30.53      6.58 o 
  -5   5   4      164.43      150.18     10.37 o 
  -4   5   4      212.11      220.84     11.84 o 
  -3   5   4        2.20        8.03      2.69 o 
  -2   5   4       36.48       32.24      3.63 o 
  -1   5   4      138.67      148.10      7.41 o 
   0   5   4        7.64        6.55      2.67 o 
   1   5   4      104.76      114.07      5.46 o 
   2   5   4      161.83      181.65      8.44 o 
   3   5   4       54.34       44.22      4.21 o 
   4   5   4     1327.38     1221.22     18.88 o 
   5   5   4      109.87      103.28      5.92 o 
   6   5   4       37.75       36.06      4.42 o 
   7   5   4        0.03        2.88      3.08 o 
   8   5   4       36.60       29.84      4.97 o 
   9   5   4       57.44       62.60      6.46 o 
  10   5   4        6.51        7.31      5.84 o 
  11   5   4        0.03       -1.39      5.20 o 
  12   5   4        9.12        6.54      9.07 o 
  13   5   4        3.84       12.50     10.30 o 
  14   5   4        0.87        3.82     10.37 o 
 -11   6   4       10.48       13.07      7.03 o 
 -10   6   4        5.80        4.76      6.77 o 
  -9   6   4        4.42        8.71      5.87 o 
  -8   6   4       34.97       32.54     10.30 o 
  -7   6   4       14.03        6.78      5.50 o 
  -6   6   4      173.49      150.67     11.12 o 
  -5   6   4        3.39        3.96      4.52 o 
  -4   6   4        0.04       -2.40      2.64 o 
  -3   6   4      343.03      378.26     10.28 o 
  -2   6   4      904.78      803.30     15.19 o 
  -1   6   4      149.07      159.65      6.70 o 
   0   6   4        0.90        2.53      2.69 o 
   1   6   4     1114.91     1084.99     32.79 o 
   2   6   4      905.01      967.55     16.28 o 
   3   6   4     1704.40     1558.50     22.33 o 
   4   6   4     1700.85     1768.13     24.83 o 
   5   6   4      328.15      355.33     10.34 o 
   6   6   4       86.00       92.50      7.30 o 
   7   6   4      298.84      328.69     17.11 o 
   8   6   4       32.33       31.17      5.03 o 
   9   6   4       61.53       57.76      6.48 o 
  10   6   4      159.90      186.77     13.14 o 
  11   6   4       13.54       16.09      9.88 o 
  12   6   4       51.24       62.66     17.27 o 
  13   6   4        8.66       13.73      9.98 o 
 -11   7   4        5.99       14.05      7.79 o 
 -10   7   4        1.37        6.47      6.25 o 
  -9   7   4        0.05       -4.59      5.38 o 
  -8   7   4       15.69        8.93      5.82 o 
  -7   7   4      102.33       85.83     10.18 o 
  -6   7   4       60.05       67.19     23.32 o 
  -5   7   4       66.29       74.53      8.51 o 
  -4   7   4       16.08       23.53      4.19 o 
  -3   7   4      291.61      292.21      9.71 o 
  -2   7   4      883.31      875.04     16.59 o 
  -1   7   4       47.05       51.05      4.78 o 
   0   7   4      212.55      234.69      8.18 o 
   1   7   4       28.28       36.26      4.84 o 
   2   7   4       19.08       14.05      3.34 o 
   3   7   4      786.26      748.70     14.69 o 
   4   7   4      114.38      127.33      6.64 o 
   5   7   4        3.06        5.74      3.35 o 
   6   7   4        5.99        3.41      3.53 o 
   7   7   4        3.19        2.55      3.60 o 
   8   7   4        0.38       -5.30      3.53 o 
   9   7   4        1.14       -1.90      5.38 o 
  10   7   4       11.93       10.95      6.01 o 
  11   7   4        8.11       13.95      6.87 o 
  12   7   4      114.71      117.65     18.53 o 
  13   7   4       16.90       -0.26      9.26 o 
 -11   8   4        1.55        2.29      6.86 o 
 -10   8   4        8.01       13.17      7.16 o 
  -9   8   4       20.51       17.24     18.01 o 
  -8   8   4        3.88       -2.43      5.15 o 
  -7   8   4        1.96       -3.18      6.15 o 
  -6   8   4        7.39       10.17     10.43 o 
  -5   8   4        0.01        2.83      4.85 o 
  -4   8   4        0.25        1.55      3.24 o 
  -3   8   4       98.25      123.65      7.34 o 
  -2   8   4        1.38        1.50      3.32 o 
  -1   8   4       23.96       20.12      3.97 o 
   0   8   4      286.32      290.04      9.35 o 
   1   8   4      114.15      118.43      6.55 o 
   2   8   4        0.01       -0.32      2.76 o 
   3   8   4        1.28       -3.98      2.65 o 
   4   8   4       37.49       47.73      4.92 o 
   5   8   4        1.35        3.17      3.97 o 
   6   8   4       70.46       74.11      6.32 o 
   7   8   4       31.79       30.04      5.21 o 
   8   8   4        7.28       10.36      4.95 o 
   9   8   4       53.46       66.70      8.93 o 
  10   8   4       41.75       31.03     11.86 o 
  11   8   4        0.03       11.60      9.52 o 
  12   8   4       29.08       24.68     11.99 o 
 -10   9   4        0.13       -5.13      5.79 o 
  -9   9   4        9.68        7.71      6.50 o 
  -8   9   4       31.67       31.57      8.41 o 
  -7   9   4        6.04       -1.68      6.93 o 
  -6   9   4        4.72       -2.37      5.54 o 
  -5   9   4        0.24       -3.08      6.02 o 
  -4   9   4        2.03        2.98      3.81 o 
  -3   9   4       89.74       78.82      6.83 o 
  -2   9   4      163.38      151.27      8.11 o 
  -1   9   4       34.58       40.43      5.70 o 
   0   9   4       17.62       13.58      5.64 o 
   1   9   4        8.35       11.55      5.50 o 
   2   9   4       58.63       50.82      7.58 o 
   3   9   4        0.11       -3.21      4.38 o 
   4   9   4       26.02       12.86      5.75 o 
   5   9   4       89.51       92.35      9.28 o 
   6   9   4       38.10       34.56      7.02 o 
   7   9   4      107.60       99.54      9.99 o 
   8   9   4        0.03       -0.59      5.30 o 
   9   9   4       19.01       16.00      7.11 o 
  10   9   4       68.63       39.52     12.76 o 
  11   9   4        0.46       -3.95      8.16 o 
  12   9   4        2.68        9.85     10.88 o 
  -9  10   4        4.39        6.89     12.96 o 
  -8  10   4       24.16       16.46      7.37 o 
  -7  10   4        0.84       -0.74      5.97 o 
  -6  10   4       11.52        8.16      8.81 o 
  -5  10   4        2.76       11.92      8.10 o 
  -4  10   4       34.72       56.43     12.83 o 
  -3  10   4        6.38       -6.56      4.37 o 
  -2  10   4      220.51      233.33     13.38 o 
  -1  10   4      187.51      219.50     18.14 o 
   0  10   4        6.04        4.23      5.29 o 
   1  10   4       16.38        9.73      5.89 o 
   2  10   4      112.49      106.49     10.06 o 
   3  10   4        0.02        2.55      4.92 o 
   4  10   4        2.16        6.30      5.11 o 
   5  10   4       63.28       63.82      8.94 o 
   6  10   4        1.11       -1.45      4.98 o 
   7  10   4        2.75       -6.67      5.06 o 
   8  10   4       20.26       10.40      6.44 o 
   9  10   4       41.21       56.36      9.88 o 
  10  10   4        4.26        0.65      9.65 o 
  11  10   4        0.05       -3.11      9.59 o 
  12  10   4        6.17       -4.28      9.65 o 
  -8  11   4        8.84        1.94      7.97 o 
  -7  11   4       13.40        5.96      8.75 o 
  -6  11   4        0.99       -3.37      7.52 o 
  -5  11   4       32.18       33.56     11.34 o 
  -4  11   4       12.02       10.24      9.20 o 
  -3  11   4      162.05      172.35     12.62 o 
  -2  11   4       78.95       98.33     10.51 o 
  -1  11   4      104.62       87.57     13.77 o 
   0  11   4      142.12      135.96     11.84 o 
   1  11   4       24.57       24.51      6.94 o 
   2  11   4        1.31        9.92      8.49 o 
   3  11   4        7.67       14.75      6.23 o 
   4  11   4        2.01       -2.63      4.77 o 
   5  11   4       19.96       10.89      6.47 o 
   6  11   4      100.23       82.97     10.50 o 
   7  11   4       13.34        9.98      6.22 o 
   8  11   4        0.33       -7.96      5.30 o 
   9  11   4       25.23       23.31     16.13 o 
  10  11   4        0.00        0.13      9.52 o 
  11  11   4        0.83        5.44     10.75 o 
  -8  12   4        3.95       22.09     11.47 o 
  -7  12   4        0.16       -2.59      9.13 o 
  -6  12   4        0.31       -9.43      6.28 o 
  -5  12   4        0.01        9.65      9.46 o 
  -4  12   4       52.18       49.69     14.58 o 
  -3  12   4        0.13       -1.88      4.89 o 
  -2  12   4        2.08        3.07      5.66 o 
  -1  12   4       25.55       30.19      7.74 o 
   0  12   4        0.67       -7.69     12.54 o 
   1  12   4       24.67       19.76     10.72 o 
   2  12   4      135.04      109.39     11.25 o 
   3  12   4       38.82       28.56      7.93 o 
   4  12   4       27.69       59.75      9.67 o 
   5  12   4       66.75       63.75      9.96 o 
   6  12   4        4.18       -5.80      5.42 o 
   7  12   4        0.06       -1.30      6.16 o 
   8  12   4        1.27       -3.87      7.06 o 
   9  12   4        0.22       -6.03      6.09 o 
  10  12   4        5.62        5.64     10.04 o 
  -6  13   4        0.02       -3.11      7.58 o 
  -5  13   4        0.12        6.54      8.75 o 
  -4  13   4        5.35        1.81     10.50 o 
  -3  13   4       20.63       17.99      7.10 o 
  -2  13   4        5.09        5.55     13.90 o 
  -1  13   4        1.26        3.49      6.13 o 
   0  13   4       13.39        2.45      5.77 o 
   1  13   4        0.03        1.74      5.90 o 
   2  13   4       18.21       25.12     11.60 o 
   3  13   4      100.61       68.36     10.74 o 
   4  13   4        5.78        2.14      5.51 o 
   5  13   4       42.45       48.61     10.46 o 
   6  13   4        0.00       -3.05      6.05 o 
   7  13   4       10.03        8.31      6.94 o 
   8  13   4        0.59        9.79      7.97 o 
   9  13   4        5.79        8.09      7.51 o 
  -5  14   4        3.11       18.33     10.43 o 
  -4  14   4        0.25       -6.87      9.39 o 
  -3  14   4       13.39       42.24     14.58 o 
  -2  14   4        5.82        3.89      6.92 o 
  -1  14   4        0.03       -5.51      5.44 o 
   0  14   4        0.98       -0.82      5.37 o 
   1  14   4        3.54       10.97      6.68 o 
   2  14   4        5.88        6.69      7.15 o 
   3  14   4        0.88        0.69      6.30 o 
   4  14   4        7.40        8.46      6.74 o 
   5  14   4        9.63        4.10      7.16 o 
   6  14   4        2.71        7.70      7.56 o 
   7  14   4        2.75       13.88      8.45 o 
   8  14   4        0.01        1.19      7.28 o 
  -3  15   4        2.13       19.56     13.54 o 
  -2  15   4        4.85       -0.65      6.18 o 
  -1  15   4        0.22       -4.06      5.76 o 
   0  15   4        3.31        4.34      6.99 o 
   1  15   4        1.71       -7.40      5.26 o 
   2  15   4        0.62       -1.91      6.16 o 
   3  15   4        6.46       13.36      7.57 o 
   4  15   4        1.18        0.42      6.18 o 
   5  15   4        1.27       -0.99      6.38 o 
   6  15   4        2.69       -1.64      7.70 o 
   0  16   4        1.93       13.14      8.55 o 
   1  16   4        8.20       16.21      8.72 o 
   2  16   4        0.27       -7.62      5.08 o 
   3  16   4        2.45        4.47      8.94 o 
  -5 -14   5        1.39       -0.90      6.85 o 
  -4 -14   5        8.32       -1.72     13.83 o 
  -3 -14   5        3.47        4.35      7.42 o 
  -2 -14   5        1.37        2.71      6.94 o 
  -1 -14   5        0.08       -6.07      6.32 o 
   0 -14   5        0.54       -3.78      6.49 o 
   1 -14   5        4.90        9.21      7.37 o 
   2 -14   5        5.16        9.81     10.20 o 
   3 -14   5        0.25       16.16      7.72 o 
   4 -14   5        0.47       -1.46      6.27 o 
  -6 -13   5       17.13        4.11      7.15 o 
  -5 -13   5        2.96        3.15     11.56 o 
  -4 -13   5        0.11        4.88      6.71 o 
  -3 -13   5        0.14        2.46      6.16 o 
  -2 -13   5       12.83        0.45      7.26 o 
  -1 -13   5        8.71        8.82      7.19 o 
   0 -13   5        3.13        0.83      6.15 o 
   1 -13   5        1.15       -6.90      4.86 o 
   2 -13   5        0.36        1.66      5.96 o 
   3 -13   5       14.80       28.07      8.27 o 
   4 -13   5        0.25        2.59      6.33 o 
   5 -13   5        0.01        2.06      6.58 o 
   6 -13   5        0.77        7.52      9.59 o 
  -8 -12   5        4.55       12.18     11.79 o 
  -7 -12   5       14.15       19.04      7.74 o 
  -6 -12   5        0.06        7.23     11.95 o 
  -5 -12   5        0.07        5.50      6.64 o 
  -4 -12   5       30.83       44.12      9.37 o 
  -3 -12   5       24.22       21.18      7.36 o 
  -2 -12   5        6.94        3.12      6.57 o 
  -1 -12   5        2.21        2.94      7.68 o 
   0 -12   5        3.67        9.55      6.63 o 
   1 -12   5       17.15        8.49      9.81 o 
   2 -12   5        9.85        4.09      6.11 o 
   3 -12   5        3.06        4.87      5.90 o 
   4 -12   5        6.27       10.03      7.05 o 
   5 -12   5        0.05        4.43      6.60 o 
   6 -12   5        0.89        7.21      6.72 o 
   7 -12   5        3.67       -3.56      8.62 o 
  -9 -11   5       13.36        6.61     11.73 o 
  -8 -11   5        6.27       -2.40      9.39 o 
  -7 -11   5       71.71       62.02     10.36 o 
  -6 -11   5        5.69        8.26      6.49 o 
  -5 -11   5       50.35       64.78     19.11 o 
  -4 -11   5      100.39      130.99     25.78 o 
  -3 -11   5       24.34       27.37      7.71 o 
  -2 -11   5       29.89       39.09      8.27 o 
  -1 -11   5        1.73        3.51      5.85 o 
   0 -11   5       36.34       35.46      8.44 o 
   1 -11   5       71.01       61.86     13.31 o 
   2 -11   5        1.98        3.16      5.40 o 
   3 -11   5        2.16        1.68      5.36 o 
   4 -11   5        3.68        6.78      6.77 o 
   5 -11   5        7.20        9.29      6.53 o 
   6 -11   5       30.32       25.59      7.58 o 
   7 -11   5        5.21       14.06      9.52 o 
   8 -11   5        5.31       -1.36      8.81 o 
   9 -11   5        0.66       -0.32      8.36 o 
  -9 -10   5       43.33       40.36     12.57 o 
  -8 -10   5       25.48       19.50     11.34 o 
  -7 -10   5        0.06        3.64      9.04 o 
  -6 -10   5       46.88       51.95      9.04 o 
  -5 -10   5      193.26      208.74     14.68 o 
  -4 -10   5      202.10      264.79     15.57 o 
  -3 -10   5       42.00       43.64      8.15 o 
  -2 -10   5       20.13       30.46      7.94 o 
  -1 -10   5       25.08       22.16      7.24 o 
   0 -10   5       21.58       18.41      6.58 o 
   1 -10   5       19.35       22.62     10.11 o 
   2 -10   5       57.64       71.96      9.61 o 
   3 -10   5       67.44       76.31     13.31 o 
   4 -10   5       30.82       35.28     11.08 o 
   5 -10   5        0.22       -5.12      5.18 o 
   6 -10   5       60.90       91.37     20.86 o 
   7 -10   5        3.32        5.44      8.42 o 
   8 -10   5        1.74       24.23     10.04 o 
   9 -10   5        3.39       -6.67      7.26 o 
 -10  -9   5        0.25       -7.32      7.26 o 
  -9  -9   5        3.85       11.47      9.39 o 
  -8  -9   5        1.48       17.04     10.17 o 
  -7  -9   5       50.24       51.74      9.17 o 
  -6  -9   5       49.03       42.83      8.50 o 
  -5  -9   5        2.51        0.21      5.10 o 
  -4  -9   5       14.25       21.08      6.75 o 
  -3  -9   5        3.40       -1.63     13.02 o 
  -2  -9   5      178.50      218.70     13.54 o 
  -1  -9   5       33.70       29.78      6.91 o 
   0  -9   5        2.51        5.39      5.20 o 
   1  -9   5        0.31       -0.57      5.51 o 
   2  -9   5        7.25        4.30      5.28 o 
   3  -9   5        6.64        7.89      5.54 o 
   4  -9   5       45.76       40.01      7.89 o 
   5  -9   5       37.22       42.02      7.88 o 
   6  -9   5       31.45       38.23      7.96 o 
   7  -9   5        0.01        4.34      8.42 o 
   8  -9   5        2.15       -0.91      7.58 o 
 -11  -8   5        0.80       11.86     10.62 o 
 -10  -8   5        2.86       11.01      9.72 o 
  -9  -8   5       35.05       41.59     13.15 o 
  -8  -8   5       44.62       42.24     11.92 o 
  -7  -8   5        5.49       18.79      9.91 o 
  -6  -8   5        0.30        0.98      4.77 o 
  -5  -8   5        0.21        3.47      5.06 o 
  -4  -8   5       27.10       29.78      6.55 o 
  -3  -8   5       23.17       29.87      6.36 o 
  -2  -8   5       86.01       79.59      8.70 o 
  -1  -8   5        2.68       -4.00      3.66 o 
   0  -8   5       87.36       95.50      9.23 o 
   1  -8   5       96.47      110.98      9.65 o 
   2  -8   5        3.02       16.74      5.97 o 
   3  -8   5        1.01        2.77      7.22 o 
   4  -8   5        3.23        9.64      6.74 o 
   5  -8   5        2.07        9.05      4.36 o 
   6  -8   5       22.54       25.88      5.26 o 
   7  -8   5       32.95       32.94      7.58 o 
   8  -8   5       16.14       17.15     12.89 o 
   9  -8   5       13.38        9.79      4.70 o 
  10  -8   5       42.16       57.66     14.25 o 
  11  -8   5        3.21        4.92     10.30 o 
 -11  -7   5        6.14        9.98      9.98 o 
 -10  -7   5        8.33        3.63      7.71 o 
  -9  -7   5        0.61       19.69     10.30 o 
  -8  -7   5       12.71       37.32     11.53 o 
  -7  -7   5       25.51       40.10     12.44 o 
  -6  -7   5        3.11        1.04      4.39 o 
  -5  -7   5        2.60        4.41      4.69 o 
  -4  -7   5        5.10        4.04      4.64 o 
  -3  -7   5       30.59       45.80      6.94 o 
  -2  -7   5       79.47       76.31      5.64 o 
  -1  -7   5       27.99       29.08      9.30 o 
   0  -7   5       42.22       42.00      5.42 o 
   1  -7   5       11.38       20.59      3.93 o 
   2  -7   5        0.96       -0.51      3.28 o 
   3  -7   5      247.40      241.56      9.25 o 
   4  -7   5        0.72       -2.34      3.12 o 
   5  -7   5       50.43       47.45      6.96 o 
   6  -7   5      205.37      210.07     10.01 o 
   7  -7   5        5.15       -5.22      7.16 o 
   8  -7   5        0.01       -3.28      4.34 o 
   9  -7   5       37.05       29.62      6.23 o 
  10  -7   5        0.10       -1.58      5.30 o 
  11  -7   5        3.30        3.95      9.07 o 
  12  -7   5        0.12        9.72     11.01 o 
 -12  -6   5        1.37       -0.65      7.90 o 
 -11  -6   5        2.49        0.58      8.68 o 
 -10  -6   5        3.73       -1.10      7.45 o 
  -9  -6   5       13.38       13.19      6.58 o 
  -8  -6   5        7.02        5.00      7.87 o 
  -7  -6   5       87.64       76.83      9.08 o 
  -6  -6   5        3.47       -0.48      3.46 o 
  -5  -6   5       18.57       21.10      4.59 o 
  -4  -6   5       14.86       19.07      4.74 o 
  -3  -6   5      175.24      190.96     15.36 o 
  -2  -6   5        9.24       16.55      4.76 o 
  -1  -6   5        2.09        4.73      2.85 o 
   0  -6   5       15.35       14.79      3.28 o 
   1  -6   5      145.14      140.16      6.77 o 
   2  -6   5        1.46        0.04      2.76 o 
   3  -6   5        0.01       -3.45      2.70 o 
   4  -6   5        0.23       -2.27      3.06 o 
   5  -6   5       47.76       43.23      8.91 o 
   6  -6   5       45.49       49.67      5.90 o 
   7  -6   5       79.43       71.89      8.77 o 
   8  -6   5      257.42      265.12     11.62 o 
   9  -6   5        4.65        4.91      4.30 o 
  10  -6   5       12.34        7.41      4.78 o 
  11  -6   5       42.12       16.65     10.62 o 
  12  -6   5        3.35        1.75     10.24 o 
 -12  -5   5        4.22        1.38      6.47 o 
 -11  -5   5        1.93        0.23      5.67 o 
 -10  -5   5       10.58        2.23      5.22 o 
  -9  -5   5        0.16       -5.63      5.22 o 
  -8  -5   5        7.00        6.49      5.57 o 
  -7  -5   5       15.67       14.58      5.91 o 
  -6  -5   5       15.37       15.04      4.12 o 
  -5  -5   5        2.40        5.10      3.35 o 
  -4  -5   5      197.52      197.74      8.34 o 
  -3  -5   5       45.58       47.75      4.71 o 
  -2  -5   5      689.83      718.60     14.49 o 
  -1  -5   5      409.35      448.40     16.97 o 
   0  -5   5      572.66      556.73     12.09 o 
   1  -5   5      734.71      672.60     15.41 o 
   2  -5   5       81.64      101.66      5.80 o 
   3  -5   5      154.38      163.19      8.75 o 
   4  -5   5       71.14       68.61      5.49 o 
   5  -5   5      413.03      403.02     11.48 o 
   6  -5   5        0.11       -4.29      3.77 o 
   7  -5   5      200.72      164.99     15.59 o 
   8  -5   5       79.97       79.37      9.36 o 
   9  -5   5       18.98       13.32      6.44 o 
  10  -5   5        0.51       -0.81      5.27 o 
  11  -5   5        0.11       -0.13      9.52 o 
  12  -5   5        1.06        4.02     10.17 o 
  13  -5   5        0.00       17.75     12.89 o 
 -12  -4   5        3.99        5.35      6.59 o 
 -11  -4   5        0.25        9.56      8.75 o 
 -10  -4   5       15.97       17.25      6.85 o 
  -9  -4   5       40.58       37.99      7.92 o 
  -8  -4   5       35.16       29.96      7.29 o 
  -7  -4   5       61.84       70.75      8.80 o 
  -6  -4   5        1.01       -0.11      4.42 o 
  -5  -4   5        1.75        1.19      2.97 o 
  -4  -4   5        9.16        0.81      2.73 o 
  -3  -4   5     1442.69     1582.03     23.25 o 
  -2  -4   5      235.71      251.32      8.18 o 
  -1  -4   5      254.08      271.04      8.25 o 
   0  -4   5        7.44        6.14      2.69 o 
   1  -4   5       27.07       34.57      3.73 o 
   2  -4   5       88.28      109.93      7.74 o 
   3  -4   5      757.10      736.62     24.22 o 
   4  -4   5      445.93      474.87     11.41 o 
   5  -4   5       33.11       40.27      5.75 o 
   6  -4   5       43.70       46.97      6.80 o 
   7  -4   5      125.00      138.20      9.25 o 
   8  -4   5        7.05        8.42      3.98 o 
   9  -4   5      424.04      389.64     17.29 o 
  10  -4   5       24.97       20.34      6.87 o 
  11  -4   5        0.67       11.14      9.91 o 
  12  -4   5       13.62        2.92      8.81 o 
  13  -4   5        6.18        4.99     10.95 o 
 -12  -3   5        3.45       -2.51     16.39 o 
 -11  -3   5        0.28       -5.80      5.23 o 
 -10  -3   5       12.50       16.74      6.78 o 
  -9  -3   5       33.62       26.18      8.00 o 
  -8  -3   5        8.60       -0.49      6.96 o 
  -7  -3   5       13.78       11.33      5.42 o 
  -6  -3   5      102.58      110.65     25.33 o 
  -5  -3   5      119.97      136.63      6.83 o 
  -4  -3   5        3.56        5.39      3.29 o 
  -3  -3   5      590.49      679.28     22.99 o 
  -2  -3   5      464.07      422.13     10.12 o 
  -1  -3   5      126.96      139.36      9.24 o 
   0  -3   5       96.98      115.95      7.02 o 
   1  -3   5      977.42     1017.33     19.68 o 
   2  -3   5       50.08       76.28      4.54 o 
   3  -3   5      668.98      718.29     13.10 o 
   4  -3   5      217.54      256.28     11.27 o 
   5  -3   5      346.87      379.96      8.73 o 
   6  -3   5        0.01       -3.27      2.18 o 
   7  -3   5       10.60       20.75      4.34 o 
   8  -3   5       80.87       90.77      9.10 o 
   9  -3   5       18.69       38.02      7.19 o 
  10  -3   5       46.36       49.17     13.83 o 
  11  -3   5        1.24        9.72     10.62 o 
  12  -3   5       37.37       29.67     13.67 o 
  13  -3   5       12.38       -1.43     10.04 o 
 -12  -2   5       20.65        9.38     10.56 o 
 -11  -2   5        5.93        5.68      5.98 o 
 -10  -2   5        9.43       13.98      6.30 o 
  -9  -2   5      103.64      112.46     11.70 o 
  -8  -2   5        5.03        0.42      5.54 o 
  -7  -2   5       65.63       67.94     11.69 o 
  -6  -2   5       17.78       21.47      5.74 o 
  -5  -2   5       50.32       64.25      4.72 o 
  -4  -2   5      263.55      312.65      8.87 o 
  -3  -2   5      135.70      116.64      6.10 o 
  -2  -2   5        7.15       13.09      3.56 o 
  -1  -2   5      161.60      161.57      5.96 o 
   0  -2   5      383.95      367.34      8.55 o 
   1  -2   5       34.83       40.60      3.41 o 
   2  -2   5      631.45      602.34     12.50 o 
   3  -2   5     1348.17     1305.80     16.03 o 
   4  -2   5      620.22      632.56     10.36 o 
   5  -2   5       55.13       59.05      5.70 o 
   6  -2   5      667.16      699.37     11.98 o 
   7  -2   5      224.08      216.11     11.58 o 
   8  -2   5       42.36       31.49      9.62 o 
   9  -2   5        2.49       -1.64      4.72 o 
  10  -2   5       10.57       11.68      7.55 o 
  11  -2   5       75.74       84.77     20.83 o 
  12  -2   5       21.23       26.63     12.24 o 
  13  -2   5        3.23       14.25     11.60 o 
 -12  -1   5       66.06       57.74     14.64 o 
 -11  -1   5        3.13        4.57     14.45 o 
 -10  -1   5       99.20       74.97     16.58 o 
  -9  -1   5        8.65       13.27      6.90 o 
  -8  -1   5      171.78      202.07     13.37 o 
  -7  -1   5       29.75       25.52      6.47 o 
  -6  -1   5       22.16       44.05      8.45 o 
  -5  -1   5      380.02      369.18     15.78 o 
  -4  -1   5      171.16      183.61      7.42 o 
  -3  -1   5     1487.33     1514.40     20.64 o 
  -2  -1   5       91.80      102.48      5.71 o 
  -1  -1   5      247.77      250.42     16.21 o 
   0  -1   5      119.09      113.99      4.84 o 
   1  -1   5     1195.02     1160.69     19.62 o 
   2  -1   5     1913.03     1808.54     22.63 o 
   3  -1   5     2317.10     2058.32     26.95 o 
   4  -1   5     1290.26     1183.56     19.34 o 
   5  -1   5      831.31      875.95     32.68 o 
   6  -1   5      268.02      278.77      7.79 o 
   7  -1   5        0.64        0.48      3.86 o 
   8  -1   5        0.36       -4.96      3.31 o 
   9  -1   5      190.19      183.86     12.21 o 
  10  -1   5        3.36       -1.16      4.84 o 
  11  -1   5        8.57       -0.29      5.47 o 
  12  -1   5        0.01       10.88     11.01 o 
  13  -1   5       12.54       11.27     11.01 o 
  14  -1   5        0.66        5.83     10.95 o 
 -12   0   5       44.10       53.41     10.42 o 
 -11   0   5       52.63       45.99     17.33 o 
 -10   0   5        4.36        1.93      5.49 o 
  -9   0   5      296.14      331.32     16.89 o 
  -8   0   5      254.46      293.08     15.36 o 
  -7   0   5      344.84      322.72     15.13 o 
  -6   0   5        0.38       -3.49      3.75 o 
  -5   0   5      745.02      720.64     21.38 o 
  -4   0   5      433.10      447.44      8.94 o 
  -3   0   5      422.69      447.91      8.35 o 
  -2   0   5      270.57      248.77      5.72 o 
  -1   0   5      326.34      349.78      7.81 o 
   0   0   5        8.51        9.81      2.12 o 
   1   0   5       13.99       11.69      2.99 o 
   2   0   5      385.43      364.53     11.43 o 
   3   0   5     2686.93     2546.48     38.25 o 
   4   0   5      858.47      846.23     19.35 o 
   5   0   5       29.14       26.68      5.12 o 
   6   0   5      837.10      817.48     20.90 o 
   7   0   5      356.96      352.85     14.28 o 
   8   0   5       84.24       93.18      9.94 o 
   9   0   5        2.22        5.30      4.90 o 
  10   0   5        6.57        6.32      5.34 o 
  11   0   5        9.06        2.74      8.29 o 
  12   0   5       17.77        9.39     10.17 o 
  13   0   5        2.62       11.08     10.17 o 
  14   0   5        2.05       -0.65      9.98 o 
 -12   1   5        5.22       -1.43      5.95 o 
 -11   1   5      277.48      313.04     43.96 o 
 -10   1   5        3.36       -2.29      5.26 o 
  -9   1   5      226.72      210.57     14.55 o 
  -8   1   5     1205.02     1179.58     30.54 o 
  -7   1   5      246.51      268.46     13.84 o 
  -6   1   5        1.13       -2.57      3.95 o 
  -5   1   5      698.23      713.90     42.98 o 
  -4   1   5      297.28      309.02     12.15 o 
  -3   1   5        5.78        9.46      2.23 o 
  -2   1   5      259.47      217.75      8.90 o 
  -1   1   5      126.14      108.70      4.88 o 
   0   1   5      424.54      353.74      8.41 o 
   1   1   5      899.95      890.33     20.29 o 
   2   1   5      140.03      168.57      8.75 o 
   3   1   5        0.05        2.06      3.76 o 
   4   1   5      256.88      269.03     17.10 o 
   5   1   5       13.31       12.05      4.63 o 
   6   1   5      194.45      180.07      6.03 o 
   7   1   5       63.93       82.90      5.21 o 
   8   1   5        7.91        7.44      8.52 o 
   9   1   5       89.37      102.77      9.86 o 
  10   1   5        1.58       -1.61     11.40 o 
  11   1   5       26.76       24.62      7.65 o 
  12   1   5        0.03       -2.46      7.06 o 
  13   1   5        0.63        9.26     10.17 o 
  14   1   5        4.22        1.55      9.85 o 
 -12   2   5       17.79       31.66     11.95 o 
 -11   2   5       17.15       10.63      6.59 o 
 -10   2   5       84.96      103.70     12.41 o 
  -9   2   5       98.76      126.41     11.95 o 
  -8   2   5       16.96       17.70      7.61 o 
  -7   2   5      298.63      306.31     22.48 o 
  -6   2   5       62.73       71.27      8.38 o 
  -5   2   5       94.54       83.23      8.01 o 
  -4   2   5      158.39      151.98      9.27 o 
  -3   2   5       10.95        7.64      2.21 o 
  -2   2   5      170.01      150.04      5.47 o 
  -1   2   5     1022.23     1011.79     15.25 o 
   0   2   5       65.83       55.68      3.83 o 
   1   2   5      132.82      146.81      5.37 o 
   2   2   5      214.15      230.77      6.20 o 
   3   2   5      310.46      340.09     11.42 o 
   4   2   5     3281.62     3493.51     49.96 o 
   5   2   5      303.77      302.33     10.00 o 
   6   2   5      145.07      152.94      5.96 o 
   7   2   5       16.34       27.44      3.82 o 
   8   2   5      639.15      612.58     19.68 o 
   9   2   5       61.82       65.03      8.60 o 
  10   2   5        0.09        8.23      9.52 o 
  11   2   5       28.98       29.24      7.79 o 
  12   2   5       14.84        3.76      7.90 o 
  13   2   5        1.15        6.54      9.85 o 
  14   2   5        6.05        1.62      9.46 o 
 -12   3   5        1.37        9.09     11.05 o 
 -11   3   5        1.05        6.27      6.42 o 
 -10   3   5       22.98       21.06     13.83 o 
  -9   3   5        2.63        2.88      5.71 o 
  -8   3   5        2.69       -2.82      5.32 o 
  -7   3   5       21.37       18.08      5.88 o 
  -6   3   5      105.60      103.86      9.67 o 
  -5   3   5       76.29       76.32      7.90 o 
  -4   3   5       13.31       16.30      9.13 o 
  -3   3   5     1316.40     1275.89     22.14 o 
  -2   3   5        0.06        0.06      2.01 o 
  -1   3   5      145.02      151.18      5.83 o 
   0   3   5      138.84      139.28      5.68 o 
   1   3   5       86.53      103.67      4.96 o 
   2   3   5       76.64      114.25      5.10 o 
   3   3   5       17.18       12.73      4.21 o 
   4   3   5      240.54      211.35      8.95 o 
   5   3   5      475.53      520.15     10.72 o 
   6   3   5        7.04        7.07      2.64 o 
   7   3   5      145.73      129.04      6.53 o 
   8   3   5        0.02       -1.05      6.80 o 
   9   3   5      284.18      310.20     14.89 o 
  10   3   5       13.91       23.96      6.78 o 
  11   3   5        0.66       10.78      5.81 o 
  12   3   5        1.92       -1.59      6.90 o 
  13   3   5        7.58       -5.18      7.77 o 
  14   3   5        0.04       -3.11      9.39 o 
 -12   4   5        1.65        3.89      7.12 o 
 -11   4   5       22.56       21.81      8.17 o 
 -10   4   5       24.75       48.87      9.84 o 
  -9   4   5        8.82        2.85      5.63 o 
  -8   4   5       38.14       51.87     10.69 o 
  -7   4   5        0.03       -0.68      4.76 o 
  -6   4   5        5.59        2.15      4.55 o 
  -5   4   5        5.57        1.03      4.32 o 
  -4   4   5       63.51       61.69     15.87 o 
  -3   4   5      173.69      184.27      6.70 o 
  -2   4   5      299.60      348.33      9.03 o 
  -1   4   5      463.68      460.52     14.64 o 
   0   4   5     1742.46     1509.35     20.85 o 
   1   4   5      233.12      179.85      6.48 o 
   2   4   5     1302.21     1172.94     17.58 o 
   3   4   5      407.51      399.64      9.53 o 
   4   4   5      188.02      177.89      9.21 o 
   5   4   5      218.91      208.68      7.30 o 
   6   4   5       17.36       21.46      3.77 o 
   7   4   5        2.16        8.12      4.25 o 
   8   4   5        4.52        9.16      5.31 o 
   9   4   5        1.46        2.35      5.53 o 
  10   4   5       47.79       39.34      7.89 o 
  11   4   5        0.54       -0.16      5.00 o 
  12   4   5        6.90        7.66     12.76 o 
  13   4   5        0.61        9.39      9.98 o 
  14   4   5       12.06       14.77     10.75 o 
 -11   5   5        4.82        4.41      7.02 o 
 -10   5   5       24.18       23.35      8.05 o 
  -9   5   5        0.55       -2.90      5.06 o 
  -8   5   5        0.30       -0.16      5.09 o 
  -7   5   5       67.02       97.59     10.26 o 
  -6   5   5        2.93       -2.83      4.21 o 
  -5   5   5        0.56       -5.77      3.85 o 
  -4   5   5      200.74      208.93     11.11 o 
  -3   5   5      389.71      455.21     11.25 o 
  -2   5   5       95.45      126.97      6.19 o 
  -1   5   5       38.04       30.43      3.77 o 
   0   5   5      354.87      350.66     14.97 o 
   1   5   5       15.64        9.61      2.97 o 
   2   5   5       36.55       46.08      4.23 o 
   3   5   5      244.89      234.53      7.87 o 
   4   5   5       90.88       92.80      5.60 o 
   5   5   5      550.53      545.04     12.39 o 
   6   5   5      106.86      114.62      6.54 o 
   7   5   5       11.18       13.82      3.97 o 
   8   5   5       20.66       42.69     11.56 o 
   9   5   5       26.85       29.06      7.12 o 
  10   5   5       54.99       46.89     15.97 o 
  11   5   5       19.68       15.17     11.34 o 
  12   5   5        8.59       11.80      6.85 o 
  13   5   5        0.44       -6.80      7.84 o 
 -11   6   5        0.17       -1.01      6.05 o 
 -10   6   5       47.16       54.59     10.12 o 
  -9   6   5       14.83       11.00      6.18 o 
  -8   6   5        6.07        9.52      7.61 o 
  -7   6   5        0.47       -3.24      4.56 o 
  -6   6   5      111.08      109.50     10.38 o 
  -5   6   5       18.50       11.64     12.60 o 
  -4   6   5      382.30      346.09     14.24 o 
  -3   6   5      106.90      120.98      6.50 o 
  -2   6   5      114.52      105.20      6.10 o 
  -1   6   5      230.99      248.58      8.60 o 
   0   6   5       50.76       66.76      5.86 o 
   1   6   5      519.06      494.78     11.58 o 
   2   6   5       49.93       55.59      4.78 o 
   3   6   5       70.94       70.41      5.28 o 
   4   6   5      810.15      762.26     23.69 o 
   5   6   5        0.03       -3.53      2.80 o 
   6   6   5       29.91       34.00      4.88 o 
   7   6   5       38.06       42.00      5.33 o 
   8   6   5       23.51       23.38      6.56 o 
   9   6   5        0.52        9.67      5.67 o 
  10   6   5       23.40       14.13      6.28 o 
  11   6   5        1.69       -4.45      5.47 o 
  12   6   5        2.23        1.43      5.97 o 
  13   6   5        0.22       -3.82      8.49 o 
 -11   7   5        0.09       -2.38      6.16 o 
 -10   7   5       36.16       30.32     16.58 o 
  -9   7   5       18.24       11.13      6.91 o 
  -8   7   5        0.60        5.26      5.60 o 
  -7   7   5        3.56       -5.19      4.33 o 
  -6   7   5        0.15        1.70      4.87 o 
  -5   7   5       61.76       53.92      7.99 o 
  -4   7   5      110.71      129.21     29.57 o 
  -3   7   5       39.16       46.03      5.04 o 
  -2   7   5        4.08        3.00      3.18 o 
  -1   7   5        0.43        0.22      2.54 o 
   0   7   5       79.66       78.09      5.80 o 
   1   7   5      556.43      559.89     23.46 o 
   2   7   5      353.30      321.87      9.95 o 
   3   7   5       15.74       16.85      3.85 o 
   4   7   5        1.24        1.12      3.95 o 
   5   7   5        8.38        7.35      3.60 o 
   6   7   5       42.97       45.84      5.46 o 
   7   7   5        7.57        5.83      4.73 o 
   8   7   5       37.49       38.51      8.81 o 
   9   7   5       47.20       57.83     12.79 o 
  10   7   5        2.11        2.47      5.63 o 
  11   7   5       50.08       43.80      9.26 o 
  12   7   5       70.03       57.72     10.49 o 
  13   7   5      103.73      120.76     19.50 o 
 -10   8   5       13.15       10.13      7.06 o 
  -9   8   5        1.17        5.24      9.72 o 
  -8   8   5        0.13        0.49      5.30 o 
  -7   8   5        1.32       -5.64      4.42 o 
  -6   8   5        1.20        3.19      5.40 o 
  -5   8   5       69.37       94.28      9.89 o 
  -4   8   5       92.89       92.17      9.81 o 
  -3   8   5       12.39       17.17      4.19 o 
  -2   8   5      114.97      116.29      7.22 o 
  -1   8   5      134.52      141.66      7.57 o 
   0   8   5       46.81       43.50      6.91 o 
   1   8   5       28.62       26.79      4.32 o 
   2   8   5        0.05        0.74      3.52 o 
   3   8   5       42.22       46.22      5.13 o 
   4   8   5        6.71        9.68      4.44 o 
   5   8   5      101.73      109.69      7.19 o 
   6   8   5       89.97       82.80      6.73 o 
   7   8   5      193.06      217.05      9.89 o 
   8   8   5       17.44       15.55      6.21 o 
   9   8   5       19.08       35.95      7.88 o 
  10   8   5      365.69      413.46     28.70 o 
  11   8   5        0.25        1.36      8.49 o 
  12   8   5       11.63       12.96     12.24 o 
  13   8   5        9.27       19.31     11.92 o 
 -10   9   5        0.23       12.15      7.53 o 
  -9   9   5        2.04        6.73      6.78 o 
  -8   9   5        1.13       -1.39      5.93 o 
  -7   9   5       20.67       26.32     13.12 o 
  -6   9   5       21.16       11.66      6.32 o 
  -5   9   5       14.56       20.86      6.73 o 
  -4   9   5        1.71       -5.72      4.45 o 
  -3   9   5        1.26        8.37      9.11 o 
  -2   9   5       10.13        1.19      3.48 o 
  -1   9   5       28.79       27.09      4.76 o 
   0   9   5      278.05      255.09      9.84 o 
   1   9   5        9.94        8.63      3.82 o 
   2   9   5      118.93      143.31     12.57 o 
   3   9   5       20.20       33.76      6.77 o 
   4   9   5      298.78      282.74     13.66 o 
   5   9   5       37.57       34.78      7.02 o 
   6   9   5        4.03        2.14      5.18 o 
   7   9   5        0.00        0.40      5.05 o 
   8   9   5       80.68       66.37      9.30 o 
   9   9   5       10.51        1.30      8.81 o 
  10   9   5      101.38      124.39     19.44 o 
  11   9   5        0.93        7.00     10.11 o 
  12   9   5        6.25        2.14     10.50 o 
  -9  10   5        3.72        3.09      6.22 o 
  -8  10   5        0.62       -7.04      5.83 o 
  -7  10   5        5.84       -8.28      5.52 o 
  -6  10   5       62.75       73.76     32.36 o 
  -5  10   5        0.00       -1.64      5.08 o 
  -4  10   5        7.68       -9.33      6.22 o 
  -3  10   5       28.23       42.04      7.61 o 
  -2  10   5       56.90       83.72      9.41 o 
  -1  10   5       84.93       93.29      9.60 o 
   0  10   5        5.79       -0.23      5.11 o 
   1  10   5      185.09      164.78     12.31 o 
   2  10   5       52.87       44.48      7.56 o 
   3  10   5        0.80       -2.37      4.79 o 
   4  10   5        1.58        8.45      5.45 o 
   5  10   5       56.25       54.67      8.47 o 
   6  10   5        7.87       -2.67      5.04 o 
   7  10   5       58.11       66.13      9.49 o 
   8  10   5       14.27       11.60      6.60 o 
   9  10   5       20.21       10.95     10.56 o 
  10  10   5        8.43       14.58     10.82 o 
  11  10   5       14.21       24.62     12.11 o 
  12  10   5       10.68       12.24     12.44 o 
  -8  11   5        1.55        0.26      7.13 o 
  -7  11   5        5.32       14.97     10.17 o 
  -6  11   5        1.13        3.56      8.36 o 
  -5  11   5        0.03       -1.36      8.75 o 
  -4  11   5        0.05       -7.52      7.45 o 
  -3  11   5        1.62        1.06      5.34 o 
  -2  11   5        0.94        0.87      5.19 o 
  -1  11   5      100.83      113.37     11.15 o 
   0  11   5       15.58       19.27      6.70 o 
   1  11   5       78.14       91.51     10.16 o 
   2  11   5        0.22        1.76      5.07 o 
   3  11   5       57.38       46.27      8.42 o 
   4  11   5       33.99       42.16     10.79 o 
   5  11   5        0.24        5.77      5.75 o 
   6  11   5        0.98       -0.97      5.77 o 
   7  11   5       29.91       33.47      8.69 o 
   8  11   5        9.22        2.95      6.26 o 
   9  11   5       13.88       13.60     11.79 o 
  10  11   5        2.84       -1.10      9.85 o 
  11  11   5        5.90       11.53     11.21 o 
  -7  12   5        0.69        8.03      8.88 o 
  -6  12   5        0.43       24.75     11.86 o 
  -5  12   5       24.22       21.90     12.18 o 
  -4  12   5       18.47       24.55     11.01 o 
  -3  12   5        0.00        1.55      9.33 o 
  -2  12   5      212.04      235.01     15.10 o 
  -1  12   5       31.61       14.41     17.14 o 
   0  12   5       13.20       -0.10      8.97 o 
   1  12   5        5.10       -3.17      6.06 o 
   2  12   5        2.64       11.26      6.25 o 
   3  12   5       25.13       27.61      7.64 o 
   4  12   5        1.94       -3.76      7.29 o 
   5  12   5       46.56       41.67      8.45 o 
   6  12   5       43.07       34.59      8.62 o 
   7  12   5        2.14       -2.24      5.90 o 
   8  12   5        9.80       18.43     13.22 o 
   9  12   5        0.13        3.95     10.24 o 
  10  12   5        1.23       11.86     12.31 o 
  -6  13   5        0.68       -7.06      7.13 o 
  -5  13   5        8.03        1.49     10.04 o 
  -4  13   5       10.99       13.99     10.88 o 
  -3  13   5        1.23       -3.17      9.01 o 
  -2  13   5        1.89        4.55      6.31 o 
  -1  13   5       54.33       54.91      9.60 o 
   0  13   5        1.38        1.56      7.84 o 
   1  13   5        1.01        0.88      5.70 o 
   2  13   5       12.38       10.35      6.42 o 
   3  13   5        8.29       12.33      6.37 o 
   4  13   5        5.21       11.31     17.82 o 
   5  13   5        0.78       12.61      9.17 o 
   6  13   5        0.22        3.12      6.75 o 
   7  13   5        5.26       -0.13      9.49 o 
   8  13   5        0.12       -1.56      6.69 o 
   9  13   5        1.51       -3.76     10.37 o 
  -5  14   5        1.79        3.11     10.62 o 
  -4  14   5        0.10        0.00     11.27 o 
  -3  14   5       14.13        1.23     10.30 o 
  -2  14   5       24.03       20.67      7.55 o 
  -1  14   5        0.11        6.72     14.22 o 
   0  14   5       17.74       -1.28      9.13 o 
   1  14   5       10.02       19.92      8.97 o 
   2  14   5        0.55        8.71      6.70 o 
   3  14   5        0.17       10.47      6.77 o 
   4  14   5        2.82       -4.50      5.96 o 
   5  14   5        3.32        0.48      9.78 o 
   6  14   5        0.02        3.28      9.17 o 
   7  14   5        0.66        0.35      7.22 o 
   8  14   5        3.63       -1.61      7.37 o 
  -3  15   5       11.28       -1.55     11.40 o 
  -2  15   5        4.09       28.44     14.71 o 
  -1  15   5        2.87       -1.05      6.47 o 
   0  15   5        3.41        8.71      7.24 o 
   1  15   5        3.43        4.45      6.78 o 
   2  15   5        1.67        3.39      7.22 o 
   3  15   5        0.17        2.05      6.16 o 
   4  15   5        0.77       -2.88      5.96 o 
   5  15   5        5.13       -0.25      6.83 o 
   6  15   5        3.36       19.94      8.23 o 
   1  16   5        1.04        4.89      7.20 o 
   2  16   5        0.01       -4.27     10.75 o 
  -3 -14   6        0.03       -9.53      6.36 o 
  -2 -14   6        4.93        0.69      7.12 o 
  -1 -14   6        1.00        2.40      7.68 o 
   0 -14   6        9.01       11.82      8.35 o 
   1 -14   6        6.00       -0.97      6.48 o 
   2 -14   6        4.45        0.61     11.40 o 
   3 -14   6        7.55        0.06      7.44 o 
  -5 -13   6        3.31        2.29      6.71 o 
  -4 -13   6        8.27        2.87      6.61 o 
  -3 -13   6        1.11       -5.65      5.99 o 
  -2 -13   6        3.77       -1.07      5.82 o 
  -1 -13   6        0.87        3.93      6.76 o 
   0 -13   6        6.15        4.38      7.77 o 
   1 -13   6        1.81        2.95      7.64 o 
   2 -13   6       12.65       28.86      8.33 o 
   3 -13   6        1.21       10.43      7.42 o 
   4 -13   6        0.07       -2.92      6.40 o 
   5 -13   6        2.47      -10.79      7.19 o 
  -7 -12   6        1.78       13.28      9.98 o 
  -6 -12   6        1.00       14.86      7.27 o 
  -5 -12   6        2.97        4.50      6.71 o 
  -4 -12   6        0.29       -5.82      4.99 o 
  -3 -12   6        0.32       -1.18      5.68 o 
  -2 -12   6        5.94       14.89      7.13 o 
  -1 -12   6        0.27       -0.94      5.34 o 
   0 -12   6        1.14        1.10      5.68 o 
   1 -12   6        0.84        2.74      6.03 o 
   2 -12   6       18.52       12.27      8.13 o 
   3 -12   6        0.28        2.47      5.56 o 
   4 -12   6        3.10       -0.47     10.20 o 
   5 -12   6        1.34      -11.47      7.71 o 
   6 -12   6        1.16       -0.65      8.68 o 
   7 -12   6        0.20        0.00      9.33 o 
  -8 -11   6        4.42       11.08      8.55 o 
  -7 -11   6        3.66        5.64      8.68 o 
  -6 -11   6       17.09       17.30      7.03 o 
  -5 -11   6       15.21       26.38     10.20 o 
  -4 -11   6       34.01       24.33     17.10 o 
  -3 -11   6       32.04       27.00      7.54 o 
  -2 -11   6       43.77       45.70     11.40 o 
  -1 -11   6       15.53       10.13      6.19 o 
   0 -11   6       16.08       21.76      7.23 o 
   1 -11   6        7.85        2.78      5.93 o 
   2 -11   6       13.46        5.13      5.80 o 
   3 -11   6        0.06       -2.61      9.85 o 
   4 -11   6        3.65       10.78      6.13 o 
   5 -11   6        2.58        2.64      5.83 o 
   6 -11   6        0.05       -2.01      7.19 o 
   7 -11   6        1.19       -9.39      7.45 o 
   8 -11   6        0.03        3.11      9.13 o 
  -9 -10   6        2.04        9.13     11.01 o 
  -8 -10   6       16.46       22.61     12.37 o 
  -7 -10   6        9.70       23.84     11.27 o 
  -6 -10   6       34.24       31.42      7.88 o 
  -5 -10   6       12.06       19.75      7.08 o 
  -4 -10   6       51.64       56.93     11.14 o 
  -3 -10   6        1.83        6.16      5.24 o 
  -2 -10   6       15.47        9.32      5.83 o 
  -1 -10   6       20.24       22.32      7.23 o 
   0 -10   6        0.08       -4.91      5.00 o 
   1 -10   6       45.00       51.53      8.81 o 
   2 -10   6       31.39       45.22      8.27 o 
   3 -10   6      113.02       86.20     10.98 o 
   4 -10   6       17.32       24.18      7.36 o 
   5 -10   6        1.88       -1.82      5.36 o 
   6 -10   6        9.67       10.56      8.29 o 
   7 -10   6       11.16       16.20      9.98 o 
   8 -10   6        3.51        6.15      9.85 o 
   9 -10   6        4.34        7.39     10.04 o 
 -10  -9   6        6.12       -1.88      9.46 o 
  -9  -9   6       16.14        7.06     10.82 o 
  -8  -9   6       16.32       27.53     12.50 o 
  -7  -9   6        9.30       23.06     11.27 o 
  -6  -9   6       17.37        6.47      6.37 o 
  -5  -9   6      149.28      163.61     12.94 o 
  -4  -9   6       69.57       65.58     15.13 o 
  -3  -9   6      103.54      109.05     10.87 o 
  -2  -9   6      285.07      283.28     31.91 o 
  -1  -9   6      156.08      159.00     15.35 o 
   0  -9   6        0.83        3.42      5.29 o 
   1  -9   6       17.58       19.71      6.45 o 
   2  -9   6       62.78       61.03      9.02 o 
   3  -9   6       21.51       31.85     13.25 o 
   4  -9   6       82.80       73.53      9.65 o 
   5  -9   6        9.89       14.91      6.17 o 
   6  -9   6        1.03       18.46      8.94 o 
   7  -9   6       60.50       54.74     13.93 o 
   8  -9   6        8.65        4.79      8.62 o 
   9  -9   6        0.11       -2.14      5.56 o 
  10  -9   6        1.03       -3.39      5.78 o 
 -10  -8   6        0.60        2.40      9.72 o 
  -9  -8   6       16.59        3.63      8.55 o 
  -8  -8   6       11.21        0.26      8.55 o 
  -7  -8   6       15.29        8.55     10.50 o 
  -6  -8   6        0.79       -1.84      5.13 o 
  -5  -8   6        9.32        4.38      5.60 o 
  -4  -8   6      183.86      194.08     12.82 o 
  -3  -8   6      119.49      110.09     10.05 o 
  -2  -8   6       70.58       80.59     12.76 o 
  -1  -8   6        0.74        3.34      4.58 o 
   0  -8   6       10.70        7.23      5.05 o 
   1  -8   6       14.32       18.17     10.79 o 
   2  -8   6        0.00        1.36      4.70 o 
   3  -8   6       55.92       47.12      9.26 o 
   4  -8   6       52.26       42.09      7.47 o 
   5  -8   6       40.74       19.27      6.25 o 
   6  -8   6       10.75       10.73      5.92 o 
   7  -8   6       19.95       24.05      7.03 o 
   8  -8   6       36.70       33.36      7.76 o 
   9  -8   6        0.47        6.18      4.56 o 
  10  -8   6        0.13       -1.41      4.93 o 
  11  -8   6        0.29       -9.59      9.07 o 
 -11  -7   6        5.22       -1.55      7.90 o 
 -10  -7   6       14.44       16.39     11.27 o 
  -9  -7   6        0.10        0.84      8.81 o 
  -8  -7   6       11.12       -1.49      8.62 o 
  -7  -7   6       10.29        8.75      8.68 o 
  -6  -7   6       32.32       24.74      6.59 o 
  -5  -7   6        3.14        7.61      5.53 o 
  -4  -7   6       69.62       75.32      8.71 o 
  -3  -7   6        0.35       -1.10      4.26 o 
  -2  -7   6       51.68       36.81      6.74 o 
  -1  -7   6      237.76      241.61     12.41 o 
   0  -7   6       78.04       58.83      7.51 o 
   1  -7   6      103.06      107.54      6.86 o 
   2  -7   6       98.03      109.21     11.11 o 
   3  -7   6       12.66       25.86      6.48 o 
   4  -7   6        0.45       -0.22      3.48 o 
   5  -7   6       45.40       55.55      6.20 o 
   6  -7   6        1.01       -4.75      8.45 o 
   7  -7   6       27.20       26.08     11.66 o 
   8  -7   6       16.49       24.75      9.28 o 
   9  -7   6       13.48        7.90      4.83 o 
  10  -7   6        2.66       -0.87      4.67 o 
  11  -7   6        0.58       12.31     10.75 o 
 -11  -6   6        5.58      -10.62      7.26 o 
 -10  -6   6       29.52       30.58     11.73 o 
  -9  -6   6       10.86        5.25      7.77 o 
  -8  -6   6        9.01        8.27      6.03 o 
  -7  -6   6        3.73       -3.22      4.78 o 
  -6  -6   6        3.05        1.14      4.55 o 
  -5  -6   6       12.66       16.25      4.34 o 
  -4  -6   6        3.61        0.39      3.28 o 
  -3  -6   6       10.12       15.06      3.88 o 
  -2  -6   6       18.81       24.37      4.13 o 
  -1  -6   6      106.40      114.11     11.08 o 
   0  -6   6      137.27      152.25      7.32 o 
   1  -6   6        2.15        1.88      2.90 o 
   2  -6   6      114.17      134.95      7.24 o 
   3  -6   6        6.19       12.99      3.95 o 
   4  -6   6        2.91        4.44      4.71 o 
   5  -6   6       16.35        7.67      4.97 o 
   6  -6   6       63.57       81.86      9.12 o 
   7  -6   6       35.46       24.27      5.54 o 
   8  -6   6      116.01      105.56      8.66 o 
   9  -6   6        1.96        3.49      4.37 o 
  10  -6   6       16.10       16.44      5.46 o 
  11  -6   6       20.36       30.71     12.57 o 
  12  -6   6        2.40       10.04     11.60 o 
 -11  -5   6        1.55        9.77      6.71 o 
 -10  -5   6       52.73       55.07      9.57 o 
  -9  -5   6        5.05        1.34      5.40 o 
  -8  -5   6       11.74        6.01      6.10 o 
  -7  -5   6       55.27       58.34      8.57 o 
  -6  -5   6        5.25        6.39      5.37 o 
  -5  -5   6      139.13      155.73      8.20 o 
  -4  -5   6       23.88       25.17      4.91 o 
  -3  -5   6      130.71      132.88      7.20 o 
  -2  -5   6       81.41       89.52      6.00 o 
  -1  -5   6       89.40      107.47      6.39 o 
   0  -5   6      133.02      131.68      9.57 o 
   1  -5   6       81.84       87.02      5.72 o 
   2  -5   6        3.30        7.21      3.92 o 
   3  -5   6       60.50       65.97      5.37 o 
   4  -5   6       10.65       10.22      3.71 o 
   5  -5   6       19.54       26.60      4.49 o 
   6  -5   6       21.94       14.81      5.47 o 
   7  -5   6      179.75      217.72     10.63 o 
   8  -5   6        6.34        4.09      4.13 o 
   9  -5   6       15.98       13.41      4.97 o 
  10  -5   6        9.36        3.89      6.08 o 
  11  -5   6       18.51       21.79      7.51 o 
  12  -5   6        5.36       25.33     12.31 o 
 -12  -4   6        0.26       -8.24      5.90 o 
 -11  -4   6        4.17       14.11      6.43 o 
 -10  -4   6        6.78       -0.08      5.99 o 
  -9  -4   6       10.60       10.37      6.43 o 
  -8  -4   6        6.02        7.23      5.63 o 
  -7  -4   6       42.89       70.25     29.41 o 
  -6  -4   6       94.60       98.35     20.18 o 
  -5  -4   6       91.73      100.57      6.78 o 
  -4  -4   6      103.59      110.68      6.73 o 
  -3  -4   6       64.19       64.11      5.36 o 
  -2  -4   6      117.17      101.38      6.08 o 
  -1  -4   6      842.33      901.51     16.46 o 
   0  -4   6      521.62      496.91     11.63 o 
   1  -4   6        8.23        4.95      3.20 o 
   2  -4   6      371.48      394.68     14.06 o 
   3  -4   6      352.66      355.33     14.37 o 
   4  -4   6       57.95       55.05      4.98 o 
   5  -4   6       43.96       50.01      8.37 o 
   6  -4   6       28.96       46.24      6.99 o 
   7  -4   6        4.17        2.23      3.60 o 
   8  -4   6        6.34        4.31      4.34 o 
   9  -4   6        0.00        4.95      5.75 o 
  10  -4   6      249.22      268.12     22.90 o 
  11  -4   6        5.11        2.73      5.93 o 
  12  -4   6       32.96       79.17     17.36 o 
  13  -4   6        0.00        3.82     10.24 o 
 -12  -3   6        7.86        2.12      7.71 o 
 -11  -3   6        0.26       -0.32      5.83 o 
 -10  -3   6       18.22       11.68      6.27 o 
  -9  -3   6        0.00        0.78      5.43 o 
  -8  -3   6        0.58       -0.58      4.81 o 
  -7  -3   6       91.29       78.45     17.36 o 
  -6  -3   6      117.23      121.24     10.06 o 
  -5  -3   6       59.25       73.79      8.08 o 
  -4  -3   6      111.01      112.56      6.48 o 
  -3  -3   6      291.55      299.69      9.42 o 
  -2  -3   6      122.16      119.47      6.16 o 
  -1  -3   6       37.40       40.45      5.21 o 
   0  -3   6       25.46       27.09      3.60 o 
   1  -3   6        5.52       10.99      2.78 o 
   2  -3   6       82.19       88.56      6.70 o 
   3  -3   6        4.56        9.82      2.82 o 
   4  -3   6        0.79       -2.10      2.84 o 
   5  -3   6      173.09      191.63      6.53 o 
   6  -3   6       46.60       40.09      7.55 o 
   7  -3   6        0.66        0.51      3.33 o 
   8  -3   6       31.80       25.51      6.91 o 
   9  -3   6       71.83       68.11      9.08 o 
  10  -3   6        0.12        2.70      5.53 o 
  11  -3   6       24.93       35.39      8.16 o 
  12  -3   6       24.07       17.30     12.05 o 
  13  -3   6       24.32       39.97     14.71 o 
 -12  -2   6        5.06       -0.67      6.11 o 
 -11  -2   6        2.10        4.88      5.68 o 
 -10  -2   6       16.24       15.53     12.89 o 
  -9  -2   6       65.57       72.40     10.46 o 
  -8  -2   6       84.31       70.87      9.68 o 
  -7  -2   6       34.89       30.49     13.99 o 
  -6  -2   6       16.67        9.26      5.25 o 
  -5  -2   6       66.49       79.29     11.66 o 
  -4  -2   6       12.31       17.03      3.44 o 
  -3  -2   6      456.89      500.89     11.74 o 
  -2  -2   6      159.34      162.78      9.49 o 
  -1  -2   6        0.09        0.78      2.72 o 
   0  -2   6        3.67        7.16      2.56 o 
   1  -2   6        0.62       -1.87      2.66 o 
   2  -2   6       19.76       19.94      2.95 o 
   3  -2   6     1371.55     1355.54     16.90 o 
   4  -2   6      351.64      386.97      8.02 o 
   5  -2   6       36.77       33.93      3.11 o 
   6  -2   6       14.14       15.20      4.87 o 
   7  -2   6       94.73      101.33      9.37 o 
   8  -2   6        8.97        3.29      4.88 o 
   9  -2   6        0.44        2.22      4.61 o 
  10  -2   6       21.15        9.71      6.07 o 
  11  -2   6       15.86       16.99      7.09 o 
  12  -2   6       22.22        3.50      9.78 o 
  13  -2   6       76.86       89.47     19.11 o 
 -12  -1   6        5.23        0.08      7.74 o 
 -11  -1   6       10.84        3.56      6.18 o 
 -10  -1   6       30.74       32.23      8.20 o 
  -9  -1   6      126.92      124.61     12.32 o 
  -8  -1   6       17.08       17.64      6.78 o 
  -7  -1   6        0.12        2.44      4.76 o 
  -6  -1   6        9.98        0.13      4.34 o 
  -5  -1   6       24.86       29.46      6.11 o 
  -4  -1   6      163.19      177.74      6.86 o 
  -3  -1   6        9.87        4.71      2.47 o 
  -2  -1   6     1514.06     1447.53     34.71 o 
  -1  -1   6        6.35        4.69      4.53 o 
   0  -1   6       20.66       17.04      2.58 o 
   1  -1   6       36.99       30.98      2.95 o 
   2  -1   6      744.34      654.50     11.02 o 
   3  -1   6       29.14       14.45      5.56 o 
   4  -1   6        1.98       -0.74      2.66 o 
   5  -1   6        5.58        4.68      4.44 o 
   6  -1   6       11.58        9.52      4.49 o 
   7  -1   6       89.01       92.72     21.99 o 
   8  -1   6       47.19       49.13     12.37 o 
   9  -1   6      158.58      158.78     11.88 o 
  10  -1   6      323.68      334.63     16.47 o 
  11  -1   6        0.01       -2.80      5.63 o 
  12  -1   6        1.15       -2.92      8.94 o 
  13  -1   6        3.63        2.07     10.56 o 
 -12   0   6        4.05        8.37      6.66 o 
 -11   0   6        2.75        1.13      5.64 o 
 -10   0   6       35.94       38.85      8.49 o 
  -9   0   6        0.27       -6.65      4.44 o 
  -8   0   6        7.16        9.24      6.16 o 
  -7   0   6       16.40       17.39     18.79 o 
  -6   0   6        0.59       -0.91      5.41 o 
  -5   0   6       45.92       56.03     11.86 o 
  -4   0   6       47.69       40.46      4.54 o 
  -3   0   6       46.77       45.53      3.65 o 
  -2   0   6      102.49      113.68      4.48 o 
  -1   0   6      530.02      473.02      8.76 o 
   0   0   6        0.01       -0.43      2.15 o 
   1   0   6      458.74      395.21      8.82 o 
   2   0   6        4.24        2.69      1.79 o 
   3   0   6     1056.29     1106.35     23.16 o 
   4   0   6     1093.36     1136.83     29.83 o 
   5   0   6      207.77      210.70     10.74 o 
   6   0   6      202.89      178.22     15.22 o 
   7   0   6      106.42      120.61      9.82 o 
   8   0   6       15.49        9.38      8.55 o 
   9   0   6      194.12      197.83     13.04 o 
  10   0   6      123.79      102.22     13.99 o 
  11   0   6        0.71       -0.25      5.13 o 
  12   0   6       31.43       22.62      7.39 o 
  13   0   6        9.81       14.77     11.21 o 
  14   0   6        6.61       16.46     10.50 o 
 -12   1   6        1.57        8.81      7.25 o 
 -11   1   6        9.59       10.15      6.96 o 
 -10   1   6        3.99       -0.05      5.42 o 
  -9   1   6      108.74      102.64     11.44 o 
  -8   1   6       19.37       26.40      7.51 o 
  -7   1   6       20.27        8.56      5.63 o 
  -6   1   6       49.92       45.92      7.54 o 
  -5   1   6      331.90      362.18     14.63 o 
  -4   1   6        6.81        7.13      4.03 o 
  -3   1   6       33.56       38.09      3.56 o 
  -2   1   6        4.85        2.01      3.60 o 
  -1   1   6      420.25      406.52     14.22 o 
   0   1   6      214.90      223.53      6.95 o 
   1   1   6      771.25      737.09     19.49 o 
   2   1   6      149.99      189.15      5.52 o 
   3   1   6      306.39      344.47     23.39 o 
   4   1   6       98.72      127.69      8.43 o 
   5   1   6       67.28       72.78      7.25 o 
   6   1   6       37.50       35.64      6.39 o 
   7   1   6       82.74       86.00      8.64 o 
   8   1   6        0.34       -2.58      5.25 o 
   9   1   6      205.88      224.02     18.56 o 
  10   1   6       72.17       77.66      9.94 o 
  11   1   6        0.31       -4.17      5.02 o 
  12   1   6        2.74       -5.40      5.02 o 
  13   1   6        4.10       -0.84      8.81 o 
  14   1   6        0.65        3.76      9.46 o 
 -12   2   6        0.65        8.60      6.89 o 
 -11   2   6       13.05       12.42     11.43 o 
 -10   2   6        4.02        1.87      6.06 o 
  -9   2   6       61.99       44.40      8.98 o 
  -8   2   6       84.28       95.86     10.76 o 
  -7   2   6        0.29        1.08      5.31 o 
  -6   2   6      171.29      150.17     11.23 o 
  -5   2   6        5.34        5.06      4.50 o 
  -4   2   6       13.41       10.52      4.53 o 
  -3   2   6       14.04       24.12      3.99 o 
  -2   2   6       19.89       21.65      6.62 o 
  -1   2   6      311.44      345.75      8.90 o 
   0   2   6      865.70      935.08     26.63 o 
   1   2   6     3941.88     3891.58    104.17 o 
   2   2   6      304.16      344.23      8.03 o 
   3   2   6      848.30      771.12     48.61 o 
   4   2   6       10.61        6.63      4.03 o 
   5   2   6      254.68      271.14     11.97 o 
   6   2   6      113.15      132.85      9.69 o 
   7   2   6       39.34       47.61      7.33 o 
   8   2   6        8.69       18.69      6.07 o 
   9   2   6      234.81      259.39     14.18 o 
  10   2   6       32.42       35.98      7.97 o 
  11   2   6        0.61       -1.36      5.40 o 
  12   2   6        7.47        3.14      5.96 o 
  13   2   6        3.01       -2.53      7.45 o 
  14   2   6        2.13       -8.65      5.77 o 
 -12   3   6        0.67       -4.40      6.70 o 
 -11   3   6        1.19        6.49     10.17 o 
 -10   3   6       32.75       24.15      7.59 o 
  -9   3   6       23.96       23.67      7.39 o 
  -8   3   6       51.46       41.79     13.51 o 
  -7   3   6      174.47      165.30     20.50 o 
  -6   3   6       89.84       77.29      9.13 o 
  -5   3   6      283.10      254.54     17.75 o 
  -4   3   6       76.27       87.43      8.25 o 
  -3   3   6      159.30      143.31      6.02 o 
  -2   3   6      341.49      370.67      9.37 o 
  -1   3   6       79.19       85.70      5.20 o 
   0   3   6       47.36       34.61      5.62 o 
   1   3   6       63.11       51.65      4.18 o 
   2   3   6      995.12     1116.02     17.02 o 
   3   3   6      658.14      666.94     22.40 o 
   4   3   6        9.05       11.87      2.56 o 
   5   3   6      266.87      284.30      8.62 o 
   6   3   6      126.93      155.76     12.63 o 
   7   3   6       81.53      102.82     14.80 o 
   8   3   6       82.00       91.23      9.39 o 
   9   3   6       64.03       64.98     17.69 o 
  10   3   6       25.53       23.98      9.23 o 
  11   3   6        5.53        0.00      5.20 o 
  12   3   6        0.21       -3.82      6.77 o 
  13   3   6        0.07       -9.01      7.58 o 
  14   3   6        2.31       -4.34      9.91 o 
 -11   4   6        1.52        0.85      9.33 o 
 -10   4   6       63.61       76.93     20.83 o 
  -9   4   6       52.51       65.01     13.31 o 
  -8   4   6       18.98       16.35      6.57 o 
  -7   4   6       36.54       37.60      7.74 o 
  -6   4   6       86.09       60.93      8.47 o 
  -5   4   6       27.09       26.41      6.18 o 
  -4   4   6       63.73       69.87      7.69 o 
  -3   4   6      105.47      108.00      5.66 o 
  -2   4   6      328.58      349.91      9.49 o 
  -1   4   6        0.42       -0.28      2.51 o 
   0   4   6      210.60      203.43      7.37 o 
   1   4   6       39.57       28.19      3.65 o 
   2   4   6      424.45      479.52     10.92 o 
   3   4   6       85.23       96.45      5.35 o 
   4   4   6       13.19       15.68      4.66 o 
   5   4   6       10.38       11.18      3.37 o 
   6   4   6       58.15       54.69      7.22 o 
   7   4   6        6.48        7.57      9.46 o 
   8   4   6        4.06        7.79      5.46 o 
   9   4   6      129.54      139.39     11.60 o 
  10   4   6       20.04       16.91      6.93 o 
  11   4   6        7.41        5.51      5.97 o 
  12   4   6        2.65       -0.96      6.08 o 
  13   4   6        6.38        8.03     10.17 o 
  14   4   6        0.26       -5.12      9.46 o 
 -11   5   6        0.85       -2.50     12.28 o 
 -10   5   6       60.90       70.86     11.54 o 
  -9   5   6       13.21       22.32      7.67 o 
  -8   5   6        2.39       -1.02      5.46 o 
  -7   5   6        0.04        2.77      5.22 o 
  -6   5   6       14.41        8.61      5.72 o 
  -5   5   6        0.05        3.68      4.67 o 
  -4   5   6       22.37        6.81      9.39 o 
  -3   5   6       22.42       29.46      4.09 o 
  -2   5   6       59.21       57.55      4.89 o 
  -1   5   6       10.16        8.91      3.09 o 
   0   5   6        0.09        2.98      2.79 o 
   1   5   6        6.71        6.36      2.99 o 
   2   5   6       35.92       41.49      4.37 o 
   3   5   6     1018.72     1058.76     17.81 o 
   4   5   6       93.51       84.61      5.57 o 
   5   5   6        1.62        1.26      2.77 o 
   6   5   6      576.50      546.43     18.07 o 
   7   5   6       18.17       18.28      5.99 o 
   8   5   6       46.02       60.42     13.80 o 
   9   5   6        5.37        6.41      5.49 o 
  10   5   6        3.45       -1.64      5.36 o 
  11   5   6        0.09       -7.49      5.20 o 
  12   5   6        7.20        7.24      6.96 o 
  13   5   6        6.61       -0.22      6.76 o 
 -11   6   6        6.07        3.35      7.64 o 
 -10   6   6       21.82       45.45      9.88 o 
  -9   6   6        0.02        3.41      9.56 o 
  -8   6   6        3.93        5.23      5.59 o 
  -7   6   6       90.66      107.75     14.67 o 
  -6   6   6       64.64       87.32     13.70 o 
  -5   6   6      129.77      138.71     10.92 o 
  -4   6   6        8.34        5.78      8.84 o 
  -3   6   6       89.03       90.99      6.21 o 
  -2   6   6      179.78      165.41      7.71 o 
  -1   6   6       28.46       28.72      4.33 o 
   0   6   6       90.33       90.06      6.61 o 
   1   6   6       21.70       22.50      3.85 o 
   2   6   6      744.47      727.67     14.82 o 
   3   6   6       13.43        8.56      5.28 o 
   4   6   6       32.08       22.36      8.49 o 
   5   6   6       76.96       92.30      6.40 o 
   6   6   6       27.74       27.19      4.71 o 
   7   6   6       27.31       19.53      6.25 o 
   8   6   6        3.02        9.03      5.88 o 
   9   6   6       11.44       12.56      7.81 o 
  10   6   6      143.26      144.25     19.92 o 
  11   6   6       32.85       45.02      9.03 o 
  12   6   6        4.60        3.71      6.33 o 
  13   6   6        0.01       -8.14      6.32 o 
 -10   7   6        5.95        5.41      6.72 o 
  -9   7   6        2.00       -2.05      5.65 o 
  -8   7   6       36.10       34.47     10.82 o 
  -7   7   6       10.77        5.39      5.76 o 
  -6   7   6       75.90       65.69      9.28 o 
  -5   7   6        2.82        6.17      5.36 o 
  -4   7   6        1.91        2.01      4.62 o 
  -3   7   6       21.29       19.26      4.21 o 
  -2   7   6       43.90       54.11      5.39 o 
  -1   7   6      267.24      267.39      9.67 o 
   0   7   6       16.43       11.69      3.83 o 
   1   7   6       12.93       15.43      3.88 o 
   2   7   6       96.24      101.92      6.58 o 
   3   7   6       73.51       77.90      6.02 o 
   4   7   6      260.00      254.30      9.44 o 
   5   7   6      633.71      598.27     14.49 o 
   6   7   6       57.24       48.45      7.18 o 
   7   7   6        0.35        7.73      7.81 o 
   8   7   6        8.75       23.05      6.52 o 
   9   7   6        0.03        9.96      6.67 o 
  10   7   6      199.32      231.61     15.13 o 
  11   7   6        2.75        9.02      6.58 o 
  12   7   6        0.24        0.62      6.45 o 
  13   7   6        0.00        1.86     12.34 o 
 -10   8   6        3.33        7.69      7.61 o 
  -9   8   6        0.29       -1.08      5.63 o 
  -8   8   6       13.54        7.84      6.79 o 
  -7   8   6        9.35       -1.64      8.65 o 
  -6   8   6        2.47       -0.71      5.21 o 
  -5   8   6       14.39       16.13      6.37 o 
  -4   8   6       91.81       80.70      9.20 o 
  -3   8   6        8.64        8.25      4.47 o 
  -2   8   6      113.02      127.54      7.68 o 
  -1   8   6        0.12        0.25      6.04 o 
   0   8   6       30.08       34.31      5.07 o 
   1   8   6       24.76       27.24      4.70 o 
   2   8   6       10.73        8.83      4.00 o 
   3   8   6      141.80      156.22      8.05 o 
   4   8   6        3.08        3.65      3.78 o 
   5   8   6       72.59       86.59      6.71 o 
   6   8   6      134.46      129.13      8.02 o 
   7   8   6      377.32      353.68     16.07 o 
   8   8   6       55.37       41.82      7.77 o 
   9   8   6       51.54       64.93      9.22 o 
  10   8   6      228.44      243.08     15.43 o 
  11   8   6       52.38       25.40     11.34 o 
  12   8   6        0.03        3.17     10.75 o 
  -9   9   6        4.79        0.27      6.11 o 
  -8   9   6        8.37        6.54      6.65 o 
  -7   9   6       10.12        9.91      6.82 o 
  -6   9   6       14.53       17.04      6.85 o 
  -5   9   6        3.65        3.21      5.54 o 
  -4   9   6        9.03        5.17      6.51 o 
  -3   9   6       18.77       13.98      5.73 o 
  -2   9   6       15.06       14.42      4.37 o 
  -1   9   6       82.26       74.38      6.53 o 
   0   9   6      266.74      242.14      9.94 o 
   1   9   6      383.13      390.47     12.20 o 
   2   9   6        0.33        0.23      3.50 o 
   3   9   6       10.53        5.83      3.88 o 
   4   9   6       89.00       87.89     13.70 o 
   5   9   6        1.79       10.07      5.61 o 
   6   9   6        4.63       -0.41      8.91 o 
   7   9   6       56.90       48.65     13.15 o 
   8   9   6        3.93       10.50     10.62 o 
   9   9   6        1.63        0.65      9.07 o 
  10   9   6        7.83       -6.02      9.52 o 
  11   9   6       31.18       34.47     13.35 o 
  12   9   6        5.01        8.94     11.34 o 
  -8  10   6       10.73        8.11      9.56 o 
  -7  10   6        0.01        0.30      6.49 o 
  -6  10   6        0.02        2.17      5.98 o 
  -5  10   6        2.33        1.44      5.86 o 
  -4  10   6       11.07       16.47      6.64 o 
  -3  10   6       25.91        8.94      9.26 o 
  -2  10   6        9.41       20.82     10.69 o 
  -1  10   6      174.03      215.14     23.52 o 
   0  10   6      311.18      267.35     14.35 o 
   1  10   6      112.51      108.40     13.96 o 
   2  10   6      196.60      210.43     14.54 o 
   3  10   6        9.70        3.48      6.74 o 
   4  10   6        0.40        0.75      6.64 o 
   5  10   6      231.82      220.57     35.02 o 
   6  10   6        8.57        5.72      5.70 o 
   7  10   6        3.28       17.62     10.37 o 
   8  10   6       71.59       55.39     14.32 o 
   9  10   6        0.01       -2.53      8.88 o 
  10  10   6        6.19       11.34     10.50 o 
  11  10   6        0.19        4.08      9.98 o 
  -8  11   6        2.71       -7.52      6.35 o 
  -7  11   6        2.17       -1.75      9.07 o 
  -6  11   6       17.05       16.58     10.56 o 
  -5  11   6        0.93       -8.75      8.42 o 
  -4  11   6        8.60       19.05     11.14 o 
  -3  11   6        1.02       -8.68      7.84 o 
  -2  11   6       80.31      103.96     10.62 o 
  -1  11   6       15.63       10.07      6.36 o 
   0  11   6        1.07       16.99      6.58 o 
   1  11   6       26.95       11.76      6.03 o 
   2  11   6        0.63        8.97      7.68 o 
   3  11   6       17.09       22.23      7.06 o 
   4  11   6        9.82        8.83      7.16 o 
   5  11   6        0.05        1.14      6.00 o 
   6  11   6        2.36        4.46      5.96 o 
   7  11   6       10.83        3.30      9.13 o 
   8  11   6        2.29       -3.11      8.03 o 
   9  11   6        0.98       -1.30      8.55 o 
  10  11   6       11.32        6.54     10.17 o 
  11  11   6        0.38        2.72     11.34 o 
  -7  12   6        0.89       -3.76      8.42 o 
  -6  12   6        3.09       -3.37      9.26 o 
  -5  12   6        3.98      -11.37      7.58 o 
  -4  12   6        2.59        5.83      9.46 o 
  -3  12   6       29.56       34.14     12.76 o 
  -2  12   6       27.44       33.55      8.10 o 
  -1  12   6        0.95       -7.80      9.65 o 
   0  12   6       18.82       28.75      7.62 o 
   1  12   6        0.01       -2.23      5.01 o 
   2  12   6        1.66       -5.68      9.23 o 
   3  12   6       29.88        5.21      6.33 o 
   4  12   6       80.61       61.02     18.63 o 
   5  12   6        0.19        7.39      6.27 o 
   6  12   6        6.13        5.22      5.86 o 
   7  12   6        8.57       -3.50      8.55 o 
   8  12   6        9.46        6.28     10.69 o 
   9  12   6        0.99        2.79     10.95 o 
  10  12   6       13.18        5.96     12.37 o 
  -5  13   6        7.12       10.56     11.99 o 
  -4  13   6        4.73        0.91      9.72 o 
  -3  13   6        0.13       11.53     11.47 o 
  -2  13   6        1.90        4.41     10.82 o 
  -1  13   6       16.57        5.99     10.14 o 
   0  13   6        0.66       -0.14      5.40 o 
   1  13   6        1.81        4.49      5.88 o 
   2  13   6        3.21       14.08      7.15 o 
   3  13   6       10.71       13.67      6.84 o 
   4  13   6        0.11       -0.02      5.56 o 
   5  13   6        1.21       -4.71      5.26 o 
   6  13   6       17.83       12.70      6.95 o 
   7  13   6        0.32       -3.89      8.75 o 
   8  13   6        0.34       -0.26     10.30 o 
   9  13   6        2.78        2.79     10.43 o 
  -4  14   6        4.29        8.29     11.60 o 
  -3  14   6        4.09      -11.47      9.46 o 
  -2  14   6        2.53       -2.14      9.72 o 
  -1  14   6       10.61       10.66      8.26 o 
   0  14   6        1.75        2.31      6.33 o 
   1  14   6        2.69       -5.11      5.41 o 
   2  14   6        0.50        1.19      5.46 o 
   3  14   6       13.40       14.57      7.11 o 
   4  14   6        0.11        3.44      6.45 o 
   5  14   6        3.50        1.39      6.45 o 
   6  14   6        0.34       -2.03      6.47 o 
   7  14   6        2.18       -2.53     10.62 o 
   8  14   6        0.11       10.30     12.18 o 
  -2  15   6       14.76       24.10     14.45 o 
  -1  15   6        0.99        6.52     14.51 o 
   0  15   6        0.02        4.88      7.90 o 
   1  15   6        1.42       14.59      7.95 o 
   2  15   6        0.72       -6.11      5.92 o 
   3  15   6        6.22        0.84      6.69 o 
   4  15   6        0.45       -6.30      6.44 o 
   5  15   6        2.95        0.01      7.84 o 
   6  15   6        0.63        4.02     11.40 o 
  -4 -13   7        0.55       -6.54      6.42 o 
  -3 -13   7        0.50        5.46      8.16 o 
  -2 -13   7        4.22       10.04      7.83 o 
  -1 -13   7        0.01        2.09      9.01 o 
   0 -13   7        0.15        2.92     11.92 o 
   1 -13   7        0.09       -0.23      6.21 o 
   2 -13   7        3.61        3.13     11.63 o 
   3 -13   7        1.19       14.59      7.40 o 
   4 -13   7        0.87        7.00     10.56 o 
  -6 -12   7        2.19        2.43      7.61 o 
  -5 -12   7        2.55        1.72      6.41 o 
  -4 -12   7        2.28        0.84      6.71 o 
  -3 -12   7        4.35       -2.20      5.77 o 
  -2 -12   7        1.00       -2.85      5.53 o 
  -1 -12   7        0.37       -7.31      5.53 o 
   0 -12   7        0.68       -1.45      7.87 o 
   1 -12   7        7.13       11.42      7.28 o 
   2 -12   7       12.86       10.36      7.37 o 
   3 -12   7        9.04       -3.68      5.93 o 
   4 -12   7        2.20       -1.81      7.84 o 
   5 -12   7        1.44       24.36     12.63 o 
   6 -12   7        0.39       -1.49      8.55 o 
  -7 -11   7        0.28       -0.26      7.84 o 
  -6 -11   7        3.78        8.38     12.02 o 
  -5 -11   7        4.42        7.92      6.40 o 
  -4 -11   7        1.60       -7.17     10.37 o 
  -3 -11   7        3.23       -3.11      9.72 o 
  -2 -11   7       12.18       12.53      6.97 o 
  -1 -11   7        0.99        3.20      6.27 o 
   0 -11   7       45.16       81.77     16.78 o 
   1 -11   7        0.05        7.78      6.20 o 
   2 -11   7       50.27       60.51      9.91 o 
   3 -11   7        3.03        7.88      6.37 o 
   4 -11   7        5.82       -1.81      8.88 o 
   5 -11   7        0.66       12.31      9.07 o 
   6 -11   7        1.27        6.61      9.72 o 
   7 -11   7        0.37        6.41      9.20 o 
   8 -11   7        1.47        2.72      9.20 o 
  -8 -10   7        0.40       -1.94     11.79 o 
  -7 -10   7        6.01        8.23      7.84 o 
  -6 -10   7        0.25       -2.79      7.19 o 
  -5 -10   7       11.05       13.09      6.48 o 
  -4 -10   7       89.23      104.91     12.18 o 
  -3 -10   7        0.61       -4.00      5.22 o 
  -2 -10   7       54.25       69.47     10.02 o 
  -1 -10   7        6.67        9.36      5.91 o 
   0 -10   7       77.51       95.63     23.10 o 
   1 -10   7       10.85       17.16      6.75 o 
   2 -10   7        0.00       -7.13      4.75 o 
   3 -10   7        2.22        4.55      5.33 o 
   4 -10   7        9.84        2.40      7.26 o 
   5 -10   7        0.82       10.56      8.16 o 
   6 -10   7        0.01        1.68      8.94 o 
   7 -10   7        0.59       -7.77      7.32 o 
   8 -10   7        1.51        4.41      8.68 o 
   9 -10   7        0.34        2.85      6.76 o 
  -9  -9   7        5.11       12.05     13.86 o 
  -8  -9   7       17.49       11.01     12.76 o 
  -7  -9   7        0.26       -3.04      9.33 o 
  -6  -9   7        1.28       -3.11      8.29 o 
  -5  -9   7        6.92        7.95      5.53 o 
  -4  -9   7        8.42        9.97      6.20 o 
  -3  -9   7        0.21       -3.88      5.01 o 
  -2  -9   7      129.70      163.07     12.59 o 
  -1  -9   7       81.63       67.58      9.34 o 
   0  -9   7       25.14       20.47      6.46 o 
   1  -9   7       45.05       45.65      8.09 o 
   2  -9   7       31.65       52.50      8.68 o 
   3  -9   7       27.92       31.89      7.55 o 
   4  -9   7      162.51      140.32     18.46 o 
   5  -9   7       10.54        0.39      7.13 o 
   6  -9   7        6.17       -2.14      7.71 o 
   7  -9   7        4.75       -2.72      7.45 o 
   8  -9   7        5.54       -6.02      6.80 o 
   9  -9   7        2.12       -3.65      6.80 o 
  10  -9   7        4.55        4.40      6.77 o 
  -9  -8   7        3.05      -10.62      9.91 o 
  -8  -8   7        0.92       -3.17     10.04 o 
  -7  -8   7        1.85       -7.52      8.75 o 
  -6  -8   7        0.69        2.53      9.72 o 
  -5  -8   7        3.09       -0.20      5.66 o 
  -4  -8   7        0.25       -2.11      7.29 o 
  -3  -8   7       84.11       72.40     12.05 o 
  -2  -8   7      166.43      189.57     12.65 o 
  -1  -8   7       23.31        9.88      5.67 o 
   0  -8   7       62.06       57.92     11.18 o 
   1  -8   7        0.47        2.96      5.10 o 
   2  -8   7        8.39        7.42     12.28 o 
   3  -8   7        0.46        1.40      5.80 o 
   4  -8   7       92.13       77.54      9.47 o 
   5  -8   7      125.50      147.06     18.40 o 
   6  -8   7        0.27        4.02      7.52 o 
   7  -8   7       29.33       32.54      7.92 o 
   8  -8   7        0.84       -3.20      4.09 o 
   9  -8   7        8.55       10.17      7.33 o 
  10  -8   7        0.45       -3.54      4.83 o 
 -10  -7   7        0.50      -14.38      9.59 o 
  -9  -7   7       15.83       14.71     12.50 o 
  -8  -7   7       27.03       20.93     11.40 o 
  -7  -7   7       10.77       19.37     10.24 o 
  -6  -7   7        1.10       -4.79      7.32 o 
  -5  -7   7        8.59        4.29      5.03 o 
  -4  -7   7        0.49       -2.41      4.55 o 
  -3  -7   7        0.34        0.91      4.14 o 
  -2  -7   7        0.89        3.13      4.46 o 
  -1  -7   7        1.45        0.87      4.44 o 
   0  -7   7      100.58      108.15      9.56 o 
   1  -7   7        3.60        3.10      3.36 o 
   2  -7   7       81.72       95.70      7.90 o 
   3  -7   7       48.60       43.28      6.03 o 
   4  -7   7        2.30        6.05      4.96 o 
   5  -7   7       31.46       51.14      8.02 o 
   6  -7   7        1.36        6.08      5.28 o 
   7  -7   7        3.48       13.70      6.00 o 
   8  -7   7       47.81       46.79      6.92 o 
   9  -7   7        0.02        3.48      4.52 o 
  10  -7   7        0.97       -4.78      4.58 o 
  11  -7   7        0.46        1.96      6.25 o 
 -10  -6   7        9.45      -10.59      7.06 o 
  -9  -6   7       10.37        9.59      9.39 o 
  -8  -6   7        1.46        1.81      8.49 o 
  -7  -6   7       17.45        8.94      6.09 o 
  -6  -6   7        2.23        6.43      5.40 o 
  -5  -6   7        4.67        2.09      3.69 o 
  -4  -6   7       99.14      106.04      7.53 o 
  -3  -6   7       67.38       74.80      6.43 o 
  -2  -6   7        1.53        3.28      3.47 o 
  -1  -6   7      443.30      422.58     12.24 o 
   0  -6   7       21.25       17.99      6.62 o 
   1  -6   7        4.49        3.29      3.29 o 
   2  -6   7       90.96       82.13      6.34 o 
   3  -6   7        1.51        0.87      3.22 o 
   4  -6   7       24.96       25.85      4.62 o 
   5  -6   7      182.00      174.86     11.89 o 
   6  -6   7       27.22       23.16      6.41 o 
   7  -6   7       16.41        8.97      4.49 o 
   8  -6   7       21.94       16.84      5.19 o 
   9  -6   7       11.59       12.41      5.60 o 
  10  -6   7        0.01        5.71      6.28 o 
  11  -6   7        2.85       -1.38      6.06 o 
  12  -6   7        0.10       -7.58      8.88 o 
 -11  -5   7        3.34       16.93      7.62 o 
 -10  -5   7       28.60       25.73     10.33 o 
  -9  -5   7        0.04       -8.11      5.53 o 
  -8  -5   7       25.56        3.24     12.47 o 
  -7  -5   7        4.16       -4.21      5.21 o 
  -6  -5   7       21.54       23.54     11.76 o 
  -5  -5   7        0.43       -1.59      9.26 o 
  -4  -5   7      114.54      127.15      7.85 o 
  -3  -5   7        2.63       -1.82      2.93 o 
  -2  -5   7       16.10        9.44      3.42 o 
  -1  -5   7       35.51       36.09      4.77 o 
   0  -5   7       50.52       52.48      5.25 o 
   1  -5   7      160.75      183.90      8.02 o 
   2  -5   7        0.35        0.67      2.77 o 
   3  -5   7        6.43       13.03      3.74 o 
   4  -5   7        9.87        8.17      3.66 o 
   5  -5   7        0.33       -3.82      3.89 o 
   6  -5   7        0.11       -0.92      3.70 o 
   7  -5   7       13.17       17.08      5.12 o 
   8  -5   7       57.06       65.35      7.57 o 
   9  -5   7        0.42        1.11      4.12 o 
  10  -5   7       18.72        4.18      6.61 o 
  11  -5   7        0.24        4.31      6.52 o 
  12  -5   7        1.63       -0.91     10.88 o 
 -11  -4   7        2.50       15.29      7.39 o 
 -10  -4   7       10.81       10.73      6.47 o 
  -9  -4   7       36.01       20.05      7.51 o 
  -8  -4   7       19.49       21.34      6.93 o 
  -7  -4   7       13.83       15.12      6.34 o 
  -6  -4   7       28.72       20.44      6.19 o 
  -5  -4   7       27.78       17.95      6.54 o 
  -4  -4   7      223.45      226.36      9.23 o 
  -3  -4   7      132.65      133.64     16.49 o 
  -2  -4   7      220.77      231.60      8.83 o 
  -1  -4   7      221.70      205.24     11.12 o 
   0  -4   7        0.22       -3.13      2.62 o 
   1  -4   7      247.17      256.75      8.83 o 
   2  -4   7      301.58      333.63     10.01 o 
   3  -4   7      137.85      129.40      6.73 o 
   4  -4   7      141.68      136.75      7.13 o 
   5  -4   7        7.17        7.16      3.89 o 
   6  -4   7       37.46       35.02      6.61 o 
   7  -4   7       11.36       21.32      5.27 o 
   8  -4   7       71.81       66.35      7.40 o 
   9  -4   7      203.96      254.64     15.77 o 
  10  -4   7        0.00        0.66      5.76 o 
  11  -4   7       11.10       15.07      8.62 o 
  12  -4   7        0.62        0.58      9.52 o 
 -11  -3   7        0.33       -2.34     20.54 o 
 -10  -3   7       27.56       29.63      7.97 o 
  -9  -3   7       33.22       46.46      8.95 o 
  -8  -3   7        0.88       15.08      6.44 o 
  -7  -3   7       61.97       70.77     19.34 o 
  -6  -3   7        4.29        3.79      4.81 o 
  -5  -3   7       36.07       39.00      7.32 o 
  -4  -3   7       28.22       27.72      4.41 o 
  -3  -3   7      132.66      136.56      7.21 o 
  -2  -3   7        2.89        2.28      2.87 o 
  -1  -3   7      284.85      270.39      9.07 o 
   0  -3   7      377.64      370.54     10.35 o 
   1  -3   7      152.10      164.77      6.84 o 
   2  -3   7       53.41       68.86      4.93 o 
   3  -3   7       55.67       51.06      4.53 o 
   4  -3   7      244.92      214.39      6.99 o 
   5  -3   7       63.95       63.58      6.42 o 
   6  -3   7        9.82       23.93      4.75 o 
   7  -3   7      254.49      303.18     12.01 o 
   8  -3   7        0.16        8.81      5.76 o 
   9  -3   7      192.96      162.64     12.78 o 
  10  -3   7      438.31      447.32     20.15 o 
  11  -3   7       13.87        8.72      6.70 o 
  12  -3   7        3.10       -0.25      7.04 o 
  13  -3   7       11.43       -2.33     10.88 o 
 -11  -2   7        1.59       -3.36      5.34 o 
 -10  -2   7        5.23       -0.57      5.91 o 
  -9  -2   7        1.52       -3.18      5.79 o 
  -8  -2   7        2.83        1.45      5.66 o 
  -7  -2   7        6.27        8.12      5.68 o 
  -6  -2   7        3.55        3.80      4.91 o 
  -5  -2   7       40.11       43.08      7.68 o 
  -4  -2   7        2.48        2.24      3.02 o 
  -3  -2   7       35.27       34.83      4.53 o 
  -2  -2   7       90.45       94.53      5.90 o 
  -1  -2   7      105.43      111.39      6.14 o 
   0  -2   7       68.82       65.30      5.88 o 
   1  -2   7      734.21      715.28     13.86 o 
   2  -2   7      445.04      504.85      9.84 o 
   3  -2   7       24.67       22.66      3.63 o 
   4  -2   7     1681.19     1551.42     25.25 o 
   5  -2   7      135.69      138.40      8.04 o 
   6  -2   7      107.47      107.48     21.12 o 
   7  -2   7       89.45       81.89      9.30 o 
   8  -2   7      289.01      248.71     20.15 o 
   9  -2   7        1.44        1.42      5.45 o 
  10  -2   7      162.65      164.72     13.45 o 
  11  -2   7        6.29       13.51      7.59 o 
  12  -2   7        3.45        9.21      7.00 o 
  13  -2   7        0.14       -1.17     10.75 o 
 -11  -1   7        0.02       -0.53      5.50 o 
 -10  -1   7        2.45        1.02      6.51 o 
  -9  -1   7       24.33       22.89      7.76 o 
  -8  -1   7        0.35       -5.40      5.00 o 
  -7  -1   7       12.39        8.06      5.76 o 
  -6  -1   7        4.20        3.75      4.79 o 
  -5  -1   7        1.89        3.34      4.54 o 
  -4  -1   7       24.21       29.99      5.81 o 
  -3  -1   7       21.53       23.46      3.11 o 
  -2  -1   7      236.24      280.93      7.44 o 
  -1  -1   7      268.26      260.96      7.17 o 
   0  -1   7       36.65       38.19      3.49 o 
   1  -1   7      458.07      527.19     10.47 o 
   2  -1   7      386.93      374.63      8.94 o 
   3  -1   7        2.08        2.26      1.89 o 
   4  -1   7      116.54      138.41     13.15 o 
   5  -1   7      287.58      255.98     12.32 o 
   6  -1   7        5.71        0.45      5.44 o 
   7  -1   7       28.16       35.31     16.88 o 
   8  -1   7        6.14        4.57      5.38 o 
   9  -1   7       22.87       34.17      7.58 o 
  10  -1   7       50.67       80.98     18.14 o 
  11  -1   7        8.98       13.25      7.00 o 
  12  -1   7        8.97        1.91      6.97 o 
  13  -1   7       11.33       20.08     12.96 o 
 -11   0   7       30.11       24.00      8.81 o 
 -10   0   7       27.80       27.46      8.20 o 
  -9   0   7       20.35       16.12      7.41 o 
  -8   0   7        2.50        7.28      5.40 o 
  -7   0   7        4.05        1.30      5.40 o 
  -6   0   7       15.66       13.64      5.91 o 
  -5   0   7       16.75       19.66      6.15 o 
  -4   0   7      122.35      141.48     10.05 o 
  -3   0   7      385.42      388.60     18.02 o 
  -2   0   7      131.62      131.71      8.37 o 
  -1   0   7       46.93       42.02      4.17 o 
   0   0   7       57.48       62.19      4.52 o 
   1   0   7      211.86      302.34      8.32 o 
   2   0   7      230.17      229.31      6.74 o 
   3   0   7     1189.36     1193.67     25.33 o 
   4   0   7       45.26       44.61      7.00 o 
   5   0   7        2.44        5.90      4.30 o 
   6   0   7      451.73      425.44     52.99 o 
   7   0   7       10.30       14.81      7.45 o 
   8   0   7       89.82       88.03      9.71 o 
   9   0   7        2.23        0.76      9.20 o 
  10   0   7       81.00       73.31     10.02 o 
  11   0   7       45.90       25.04     19.99 o 
  12   0   7        2.73        0.37      8.07 o 
  13   0   7        3.10        1.68      9.39 o 
 -11   1   7       10.37        8.76      7.08 o 
 -10   1   7       10.14        8.78      6.78 o 
  -9   1   7        4.83        4.95      8.20 o 
  -8   1   7        8.24        6.80      5.93 o 
  -7   1   7       62.47       71.54      9.78 o 
  -6   1   7       42.08       51.89      8.08 o 
  -5   1   7        0.10       -0.11      4.15 o 
  -4   1   7       20.68       18.62      5.20 o 
  -3   1   7      118.95      144.05      6.39 o 
  -2   1   7      761.42      791.74     14.71 o 
  -1   1   7       61.92       64.65      4.76 o 
   0   1   7      224.07      186.15      7.00 o 
   1   1   7     1365.38     1382.80     19.99 o 
   2   1   7      125.05      139.86      8.10 o 
   3   1   7      180.77      221.67     10.69 o 
   4   1   7     1483.78     1589.43     44.31 o 
   5   1   7      163.32      167.75     10.54 o 
   6   1   7       28.21       35.50     10.59 o 
   7   1   7       26.65        9.93     12.76 o 
   8   1   7       15.15       10.66      5.88 o 
   9   1   7      126.47      129.86     11.50 o 
  10   1   7       16.96       14.36      6.24 o 
  11   1   7        1.19       10.61     11.24 o 
  12   1   7       17.92       32.22      9.30 o 
  13   1   7       11.28       18.98     11.01 o 
 -11   2   7        1.68        0.77      8.42 o 
 -10   2   7       21.67       25.62     14.80 o 
  -9   2   7        8.13        1.26      6.00 o 
  -8   2   7      220.77      176.02     24.52 o 
  -7   2   7      331.64      378.02     17.56 o 
  -6   2   7      273.00      258.66     17.27 o 
  -5   2   7        0.03       -4.82      3.94 o 
  -4   2   7       50.57       73.03     23.78 o 
  -3   2   7       41.26       64.69      5.46 o 
  -2   2   7       41.75       34.19      3.97 o 
  -1   2   7      316.35      275.37      8.54 o 
   0   2   7      689.06      710.49     13.76 o 
   1   2   7      197.86      239.02      7.65 o 
   2   2   7     1552.51     1665.98     26.99 o 
   3   2   7        4.71        3.00      1.98 o 
   4   2   7      131.45      104.60      8.54 o 
   5   2   7      426.64      398.38     15.05 o 
   6   2   7        7.19        3.63      4.45 o 
   7   2   7       32.23       21.18      6.17 o 
   8   2   7      227.55      219.25     13.77 o 
   9   2   7        6.88        4.54      5.52 o 
  10   2   7       58.25       44.76      8.38 o 
  11   2   7        0.06       -1.75      5.33 o 
  12   2   7        0.08        2.98      6.13 o 
  13   2   7        0.07       -7.88      5.79 o 
 -11   3   7       19.68       26.10      8.96 o 
 -10   3   7        3.29        0.93      5.94 o 
  -9   3   7       38.07       32.01      8.36 o 
  -8   3   7        3.06       -3.39      5.15 o 
  -7   3   7       28.77       40.59      8.42 o 
  -6   3   7       30.28       31.03      7.39 o 
  -5   3   7       39.88       30.48     11.34 o 
  -4   3   7        7.26        4.53      4.44 o 
  -3   3   7        2.83        0.73      2.71 o 
  -2   3   7       73.53       71.97      5.18 o 
  -1   3   7       76.26      108.14     10.72 o 
   0   3   7      106.34      124.87      6.28 o 
   1   3   7       52.66       57.81      5.83 o 
   2   3   7      826.09      840.77     14.91 o 
   3   3   7      362.20      308.12      8.28 o 
   4   3   7       23.50       25.30      6.96 o 
   5   3   7        1.47       -0.74      3.92 o 
   6   3   7       23.00       24.56      6.04 o 
   7   3   7       22.50       26.35      6.34 o 
   8   3   7       34.54       30.12     17.62 o 
   9   3   7       38.11       37.16      7.79 o 
  10   3   7       18.02       13.66      7.00 o 
  11   3   7       22.11       30.87      8.03 o 
  12   3   7        8.25       10.84      8.29 o 
  13   3   7        2.01        7.33      6.78 o 
 -11   4   7        0.01        1.64      7.22 o 
 -10   4   7        3.74       -0.37      5.26 o 
  -9   4   7        8.96       12.85      7.01 o 
  -8   4   7        0.23        2.29      5.47 o 
  -7   4   7        0.68        1.60     11.53 o 
  -6   4   7      140.05      139.43     29.09 o 
  -5   4   7      239.55      217.92     21.61 o 
  -4   4   7        0.07       -0.69      7.64 o 
  -3   4   7       30.89       22.17      5.47 o 
  -2   4   7       73.23       68.43      6.44 o 
  -1   4   7       78.74       78.41      5.56 o 
   0   4   7       20.42       15.82      3.56 o 
   1   4   7      345.38      378.04     10.28 o 
   2   4   7      194.79      205.94     15.09 o 
   3   4   7        0.16       -1.41      2.45 o 
   4   4   7        0.03       -3.07      2.51 o 
   5   4   7       43.26       46.26     11.92 o 
   6   4   7       18.65       23.09      7.84 o 
   7   4   7       94.61       94.82      9.57 o 
   8   4   7       84.11       87.55      9.79 o 
   9   4   7       19.93       24.77      7.16 o 
  10   4   7       58.56       57.78      9.37 o 
  11   4   7        2.93        0.77      5.52 o 
  12   4   7        3.71       14.04      7.14 o 
  13   4   7        0.25        2.39      6.88 o 
 -11   5   7       11.94       16.89      7.57 o 
 -10   5   7        0.33        4.55      6.76 o 
  -9   5   7        0.71       -1.72      5.98 o 
  -8   5   7       10.65       -0.03      5.50 o 
  -7   5   7        1.70        2.96      5.44 o 
  -6   5   7       25.84       15.25      6.53 o 
  -5   5   7      104.06       94.65      9.73 o 
  -4   5   7       17.54        7.13      7.06 o 
  -3   5   7        0.16        5.45      6.35 o 
  -2   5   7       64.16       63.70      5.49 o 
  -1   5   7       38.08       46.45      4.95 o 
   0   5   7       90.66      100.62      6.23 o 
   1   5   7       92.33      116.90     12.10 o 
   2   5   7       27.71       28.56      4.17 o 
   3   5   7       43.91       36.03      4.50 o 
   4   5   7       33.71       35.61      4.45 o 
   5   5   7        0.30       -1.50      4.03 o 
   6   5   7        0.00       -5.59      6.09 o 
   7   5   7       15.26       22.83      7.22 o 
   8   5   7       25.72       45.32      8.22 o 
   9   5   7      102.62      126.31     11.72 o 
  10   5   7        0.05       -4.01      7.74 o 
  11   5   7       21.22       23.51      9.30 o 
  12   5   7        0.01       -4.57      5.33 o 
  13   5   7        0.70        5.08      8.49 o 
 -10   6   7        1.79        1.90      6.88 o 
  -9   6   7        9.83        3.96      6.94 o 
  -8   6   7       33.51       22.00      7.97 o 
  -7   6   7        4.72        5.43      6.00 o 
  -6   6   7       40.75       47.43      8.61 o 
  -5   6   7        3.51        0.49      4.73 o 
  -4   6   7       35.79       48.04      7.72 o 
  -3   6   7        3.09       -0.77      3.85 o 
  -2   6   7       44.59       48.62      5.16 o 
  -1   6   7        0.00        1.42      3.25 o 
   0   6   7       61.59       73.39      8.61 o 
   1   6   7       29.39       25.33      4.32 o 
   2   6   7       14.58       11.31      3.83 o 
   3   6   7      104.14      128.03      7.18 o 
   4   6   7       26.05       33.80      6.09 o 
   5   6   7       90.46       95.45      9.13 o 
   6   6   7      498.01      468.96     55.29 o 
   7   6   7        8.66       11.45      5.87 o 
   8   6   7      102.39      125.69     11.42 o 
   9   6   7       68.54       50.34      8.66 o 
  10   6   7        9.94        2.73      5.93 o 
  11   6   7        2.51        1.21      6.18 o 
  12   6   7        8.57        8.56      7.94 o 
  13   6   7        4.01        1.24      6.82 o 
 -10   7   7        2.58        0.68      6.30 o 
  -9   7   7       22.36        8.16      6.62 o 
  -8   7   7       11.39       13.43      7.18 o 
  -7   7   7        0.52       -3.11      5.17 o 
  -6   7   7       33.88       21.83      6.99 o 
  -5   7   7       25.70       26.85      7.10 o 
  -4   7   7       14.03       13.86      5.77 o 
  -3   7   7       22.41       23.22      6.21 o 
  -2   7   7       12.76       17.12      4.29 o 
  -1   7   7       88.79       77.71      6.27 o 
   0   7   7        8.99        8.77      4.03 o 
   1   7   7       39.38       34.43      4.93 o 
   2   7   7       76.04       73.88      6.15 o 
   3   7   7      298.89      276.29     10.11 o 
   4   7   7       73.17       74.70      8.73 o 
   5   7   7      345.95      374.10     11.78 o 
   6   7   7        2.77       -6.91      4.61 o 
   7   7   7      296.16      286.71     14.53 o 
   8   7   7        1.17        4.04      5.14 o 
   9   7   7        0.09       -2.08      5.21 o 
  10   7   7       15.51       15.73      7.02 o 
  11   7   7      102.46       97.30     11.84 o 
  12   7   7       11.57       12.98      7.40 o 
  13   7   7        0.10       -4.42     12.05 o 
  -9   8   7       22.02       13.16      7.32 o 
  -8   8   7        6.69       10.21      7.01 o 
  -7   8   7        0.00        0.26      5.65 o 
  -6   8   7        3.03       -3.19      5.39 o 
  -5   8   7       47.48       44.19      8.40 o 
  -4   8   7        4.82        5.69      5.19 o 
  -3   8   7        0.53        1.18      4.54 o 
  -2   8   7        9.35       15.25      4.25 o 
  -1   8   7       10.30       13.44      6.36 o 
   0   8   7       51.73       50.65      5.87 o 
   1   8   7      124.74      137.49      8.70 o 
   2   8   7       16.11       14.03      4.51 o 
   3   8   7      253.72      236.44      9.93 o 
   4   8   7      112.86      114.21      7.64 o 
   5   8   7      125.62      123.19      7.98 o 
   6   8   7       41.35       66.72      8.62 o 
   7   8   7       99.02      107.78     10.66 o 
   8   8   7       68.14       66.17      9.27 o 
   9   8   7        1.27        1.62      5.27 o 
  10   8   7        1.44        0.16      5.66 o 
  11   8   7       79.80       70.92     10.88 o 
  12   8   7       54.99       73.14     17.82 o 
  -9   9   7        6.51        1.26      9.72 o 
  -8   9   7        8.09        0.44      6.96 o 
  -7   9   7       11.76       11.78      7.42 o 
  -6   9   7        0.77        1.98      5.54 o 
  -5   9   7        0.02        3.63      5.74 o 
  -4   9   7        1.51       -1.16      4.99 o 
  -3   9   7        0.46        3.89      7.55 o 
  -2   9   7        4.61        2.90      4.10 o 
  -1   9   7       44.86       53.60      6.20 o 
   0   9   7       28.10       32.62     11.09 o 
   1   9   7       17.85       21.76      5.56 o 
   2   9   7       23.08       21.10      7.36 o 
   3   9   7        3.58        1.82      3.86 o 
   4   9   7       38.27       53.74      6.71 o 
   5   9   7      135.04      146.23      8.94 o 
   6   9   7      127.54      136.37     17.95 o 
   7   9   7       41.05       27.40     11.47 o 
   8   9   7      183.69      214.37     23.26 o 
   9   9   7        0.23       16.58     11.34 o 
  10   9   7        1.73       10.88     11.73 o 
  11   9   7        0.71       -1.43      9.65 o 
  12   9   7        4.44       19.76     13.28 o 
  -8  10   7        4.26        6.44      9.94 o 
  -7  10   7        0.13        1.82      6.74 o 
  -6  10   7        1.86        2.20      8.10 o 
  -5  10   7        0.21        4.66      6.14 o 
  -4  10   7        1.06       -0.04      5.44 o 
  -3  10   7        0.42        3.59      5.40 o 
  -2  10   7        1.77        0.39      8.10 o 
  -1  10   7       10.31       17.67      6.58 o 
   0  10   7       78.80       94.27     10.19 o 
   1  10   7        0.29       -3.40      4.79 o 
   2  10   7        7.92       -2.30      5.28 o 
   3  10   7        5.08        7.24      5.61 o 
   4  10   7        2.19        0.73      5.04 o 
   5  10   7       84.64       83.08      9.85 o 
   6  10   7        0.89       -1.68      7.52 o 
   7  10   7       11.10       14.19     11.21 o 
   8  10   7       58.54       79.17     17.10 o 
   9  10   7        7.37        0.13      9.46 o 
  10  10   7        4.58       18.01     11.73 o 
  11  10   7        1.32       -2.85      9.59 o 
  -7  11   7        1.21       20.60     13.73 o 
  -6  11   7        0.02      -10.75      9.01 o 
  -5  11   7        1.78        3.76      9.72 o 
  -4  11   7        0.10        6.93      9.33 o 
  -3  11   7       30.04        7.26     10.24 o 
  -2  11   7        0.90        7.84      9.07 o 
  -1  11   7       93.15      105.27     10.90 o 
   0  11   7       61.20       71.67      9.78 o 
   1  11   7       47.08       46.23      8.58 o 
   2  11   7       22.88       24.61     12.31 o 
   3  11   7        4.34       -0.77      5.14 o 
   4  11   7        4.11        3.61      5.38 o 
   5  11   7       23.62       27.31      7.51 o 
   6  11   7        3.41        7.97      8.23 o 
   7  11   7       21.13       18.40     11.40 o 
   8  11   7       25.63       35.37     13.35 o 
   9  11   7        5.48        8.10     11.08 o 
  10  11   7        0.03       -8.68     10.30 o 
  -6  12   7        5.12       -3.30      9.98 o 
  -5  12   7        0.53       -8.68      8.49 o 
  -4  12   7        0.73       -4.60      9.59 o 
  -3  12   7        9.66       14.38     10.37 o 
  -2  12   7        4.13       -4.66      8.49 o 
  -1  12   7        9.20        5.10      5.47 o 
   0  12   7       18.85       18.85      7.10 o 
   1  12   7       55.20       62.81      9.77 o 
   2  12   7        0.04       -3.38      6.71 o 
   3  12   7        2.24        7.41      5.66 o 
   4  12   7        9.52       16.16      6.48 o 
   5  12   7        0.35        5.82      5.99 o 
   6  12   7        4.98       10.95      8.62 o 
   7  12   7        1.36       -4.08      8.62 o 
   8  12   7        4.00        4.28     10.24 o 
   9  12   7        0.10       17.30     13.15 o 
  10  12   7        4.16       11.53     13.28 o 
  -5  13   7        3.30        2.33     10.62 o 
  -4  13   7       30.96       28.05     12.63 o 
  -3  13   7        3.76       -9.52      9.59 o 
  -2  13   7        0.79        4.92     10.82 o 
  -1  13   7        0.10       -2.45      5.70 o 
   0  13   7        6.48        5.94      6.02 o 
   1  13   7        0.02        7.90      6.38 o 
   2  13   7        1.56       -6.04      8.94 o 
   3  13   7        4.05        4.68      8.13 o 
   4  13   7        7.13        4.09      7.10 o 
   5  13   7        1.54        6.06      6.47 o 
   6  13   7        1.07       18.98     10.69 o 
   7  13   7        5.83        9.91     10.17 o 
   8  13   7        0.70       16.39     12.63 o 
  -3  14   7        2.94      -11.14     10.11 o 
  -2  14   7        1.06        4.15     10.43 o 
  -1  14   7        3.83        6.35     11.27 o 
   0  14   7        0.37       -3.68      6.14 o 
   1  14   7        2.32       12.97      7.10 o 
   2  14   7        1.14       -8.57      5.71 o 
   3  14   7        0.01        7.26      6.99 o 
   4  14   7        2.55       13.06      8.36 o 
   5  14   7        0.62       17.64      7.58 o 
   6  14   7        0.21        1.55      8.62 o 
   7  14   7        1.98       15.87     10.50 o 
  -1  15   7        0.83        4.21     11.66 o 
   0  15   7        0.53       10.88      7.40 o 
   1  15   7        0.71        4.89      7.08 o 
   2  15   7        2.57        2.07      6.88 o 
   3  15   7        4.41        3.32      7.05 o 
   4  15   7        0.00        5.04      7.32 o 
   5  15   7        7.02       20.72     12.63 o 
  -2 -13   8        0.11       -1.23      7.64 o 
  -1 -13   8        1.88        2.48      7.41 o 
   0 -13   8        0.55        1.70      7.04 o 
   1 -13   8       19.47       27.91      9.81 o 
   2 -13   8        2.61      -10.69      9.72 o 
   3 -13   8        1.41       -2.40      8.81 o 
  -5 -12   8        0.09        5.86      7.05 o 
  -4 -12   8        1.19        4.86     11.21 o 
  -3 -12   8        7.41        5.19      6.75 o 
  -2 -12   8        2.42       -0.97     10.72 o 
  -1 -12   8        1.82        6.11      6.68 o 
   0 -12   8        1.28        0.53      5.91 o 
   1 -12   8        1.05       -0.89      6.68 o 
   2 -12   8        1.39       12.89      8.14 o 
   3 -12   8        0.11      -11.01      7.90 o 
   4 -12   8        1.69        8.81      9.78 o 
   5 -12   8        4.33        1.04      7.97 o 
  -6 -11   8        0.01        9.13      9.46 o 
  -5 -11   8        8.75        5.94     12.57 o 
  -4 -11   8        6.82        7.78      6.73 o 
  -3 -11   8        0.00        9.50      7.61 o 
  -2 -11   8        0.16       -0.05      6.07 o 
  -1 -11   8        7.72        2.13      5.73 o 
   0 -11   8        0.72       -1.78     11.08 o 
   1 -11   8       16.50       19.17     13.44 o 
   2 -11   8        4.58       -4.85      5.70 o 
   3 -11   8        2.76       -7.97      7.00 o 
   4 -11   8        0.34        4.41      9.07 o 
   5 -11   8        2.23       17.30     10.82 o 
   6 -11   8        0.73       -9.01      7.77 o 
   7 -11   8        0.07        7.32      9.85 o 
  -7 -10   8        0.00       11.73      9.46 o 
  -6 -10   8        1.78        9.01      8.42 o 
  -5 -10   8        0.07        1.09      5.29 o 
  -4 -10   8        1.08       -3.51      7.48 o 
  -3 -10   8       37.99       20.43      7.47 o 
  -2 -10   8       40.77       52.44     10.72 o 
  -1 -10   8        1.35       -5.47      5.41 o 
   0 -10   8        5.01       -1.36      9.07 o 
   1 -10   8       57.98       87.02     15.45 o 
   2 -10   8        6.30        0.37      5.63 o 
   3 -10   8       13.17        9.98      9.91 o 
   4 -10   8        0.04       14.38      9.78 o 
   5 -10   8        0.78        9.07      9.13 o 
   6 -10   8        0.26        0.00      8.42 o 
   7 -10   8        6.02        4.34      9.65 o 
   8 -10   8        0.68       -4.60      9.07 o 
  -8  -9   8        0.00       -0.26     12.11 o 
  -7  -9   8        1.38       -0.52     10.04 o 
  -6  -9   8        1.09        1.88      9.98 o 
  -5  -9   8        0.71       -1.49      5.00 o 
  -4  -9   8       35.87       52.82      9.17 o 
  -3  -9   8      192.33      194.76     14.08 o 
  -2  -9   8        1.88        0.45      5.31 o 
  -1  -9   8        2.68       -1.62      5.28 o 
   0  -9   8       61.54       63.22      9.56 o 
   1  -9   8      153.93      138.85     20.18 o 
   2  -9   8        1.92        5.30      5.76 o 
   3  -9   8       16.08       14.71     10.30 o 
   4  -9   8       30.69       30.38     11.79 o 
   5  -9   8        1.92        1.94      8.36 o 
   6  -9   8        3.30        4.99      8.10 o 
   7  -9   8        5.94       -5.25      7.26 o 
   8  -9   8        0.24       -2.13      6.30 o 
   9  -9   8        0.03        1.74      7.26 o 
  -9  -8   8        2.79       -0.84     10.88 o 
  -8  -8   8        0.15        8.49     11.53 o 
  -7  -8   8       20.97       22.16     12.37 o 
  -6  -8   8        0.15       -8.94      7.71 o 
  -5  -8   8        4.02       -8.49      7.52 o 
  -4  -8   8       45.24       35.86      8.26 o 
  -3  -8   8       41.05       48.11      8.28 o 
  -2  -8   8       12.24        4.09      8.68 o 
  -1  -8   8       57.34       44.83     13.38 o 
   0  -8   8       48.36       61.47      8.81 o 
   1  -8   8      150.94      149.44     11.74 o 
   2  -8   8        0.26        0.39      7.42 o 
   3  -8   8       52.37       51.44     13.28 o 
   4  -8   8        0.10        3.69      7.64 o 
   5  -8   8       53.67       61.87     14.19 o 
   6  -8   8        5.39       -2.07      7.64 o 
   7  -8   8        1.54        9.26      8.62 o 
   8  -8   8        1.56       11.00      6.60 o 
   9  -8   8        0.33        1.73      4.71 o 
  10  -8   8        0.59       -0.51      5.09 o 
  -9  -7   8        0.54       -2.40      9.98 o 
  -8  -7   8       14.66       29.74     13.28 o 
  -7  -7   8        0.00       14.12      9.91 o 
  -6  -7   8        5.79        3.50      8.55 o 
  -5  -7   8       11.04       13.60      9.20 o 
  -4  -7   8        7.25       11.74      7.09 o 
  -3  -7   8       63.06       64.53      9.14 o 
  -2  -7   8       14.08       11.21      5.09 o 
  -1  -7   8       12.91       11.77      5.68 o 
   0  -7   8      169.38      176.11     12.47 o 
   1  -7   8       68.14       94.66      9.34 o 
   2  -7   8       78.75       72.92      7.16 o 
   3  -7   8       17.61       26.01      6.41 o 
   4  -7   8       39.12       27.12      6.38 o 
   5  -7   8       30.16       18.38      6.25 o 
   6  -7   8       37.39       35.63      7.56 o 
   7  -7   8        2.41        3.53      4.67 o 
   8  -7   8        8.37        1.64      4.37 o 
   9  -7   8        0.61        6.35      6.14 o 
  10  -7   8        0.14       -2.22      4.92 o 
 -10  -6   8        0.01        1.04     10.50 o 
  -9  -6   8        0.23       12.24     11.66 o 
  -8  -6   8        0.14        3.89      9.91 o 
  -7  -6   8       14.46       12.24     11.21 o 
  -6  -6   8        0.02       -0.72      5.47 o 
  -5  -6   8       10.96       10.98      6.02 o 
  -4  -6   8        4.28        3.07      4.88 o 
  -3  -6   8        0.13       -2.60      3.68 o 
  -2  -6   8      213.76      245.19     10.20 o 
  -1  -6   8      261.36      245.25     10.02 o 
   0  -6   8        0.01       -2.77      3.12 o 
   1  -6   8      178.09      184.40      8.99 o 
   2  -6   8       82.10       98.64      7.15 o 
   3  -6   8       30.28       34.98      6.89 o 
   4  -6   8       20.92        6.07      8.78 o 
   5  -6   8       21.86       11.89      7.64 o 
   6  -6   8        6.46        7.31      4.86 o 
   7  -6   8        0.07       -1.94      5.21 o 
   8  -6   8        8.27        5.19      4.58 o 
   9  -6   8        7.66       -1.12      4.40 o 
  10  -6   8        0.03       -0.54      6.11 o 
  11  -6   8        0.05       -8.24      5.50 o 
 -10  -5   8        0.17       -0.07      7.14 o 
  -9  -5   8        8.39       -2.95      6.05 o 
  -8  -5   8       19.33       11.31      9.56 o 
  -7  -5   8        1.20       -2.38      5.43 o 
  -6  -5   8       54.93       48.79      9.23 o 
  -5  -5   8        0.03        5.93      4.95 o 
  -4  -5   8       12.75        7.03      3.89 o 
  -3  -5   8       37.30       33.26      5.89 o 
  -2  -5   8        2.59        3.73      3.46 o 
  -1  -5   8       16.88       21.96      5.53 o 
   0  -5   8       35.71       28.04      5.39 o 
   1  -5   8       14.00       21.38      4.26 o 
   2  -5   8      120.96      133.03      7.62 o 
   3  -5   8       28.38       22.73     12.76 o 
   4  -5   8        4.84        8.70     10.98 o 
   5  -5   8       37.46       26.76      6.81 o 
   6  -5   8        2.01       -2.72      3.68 o 
   7  -5   8       22.21       13.23      4.97 o 
   8  -5   8       22.90       18.15      7.33 o 
   9  -5   8       37.38       37.53      8.47 o 
  10  -5   8        5.95       16.82      7.51 o 
  11  -5   8        9.33       13.40      7.52 o 
  12  -5   8        7.48       18.30      8.74 o 
 -10  -4   8        3.31        4.91      7.08 o 
  -9  -4   8        0.15       -7.66      8.10 o 
  -8  -4   8        3.32        1.32      5.70 o 
  -7  -4   8       43.98       25.26      7.21 o 
  -6  -4   8       79.54       86.03     16.39 o 
  -5  -4   8       34.43       51.33      7.82 o 
  -4  -4   8        3.43       -3.71      3.19 o 
  -3  -4   8       30.58       22.58      4.62 o 
  -2  -4   8      131.14      139.14     11.03 o 
  -1  -4   8       26.64       31.17      8.24 o 
   0  -4   8      543.52      605.25     14.51 o 
   1  -4   8       64.88       65.51      5.60 o 
   2  -4   8       50.93       52.26      5.26 o 
   3  -4   8       76.84       82.82      8.42 o 
   4  -4   8        2.87        7.21      5.84 o 
   5  -4   8       37.36       51.85      6.28 o 
   6  -4   8      198.73      209.08     11.40 o 
   7  -4   8       15.10       28.56      5.52 o 
   8  -4   8      112.39      126.39     21.15 o 
   9  -4   8        0.62       -0.13      5.76 o 
  10  -4   8       16.14       17.74      7.23 o 
  11  -4   8       27.94       29.12      9.20 o 
  12  -4   8        3.79       -1.12      6.68 o 
 -11  -3   8        0.52       -7.91      5.79 o 
 -10  -3   8        9.18        7.28      9.75 o 
  -9  -3   8        1.64       -0.17      6.02 o 
  -8  -3   8        0.09       -6.10      5.32 o 
  -7  -3   8       40.91       26.89      7.52 o 
  -6  -3   8       27.52       20.37      6.52 o 
  -5  -3   8       57.83       42.48     10.17 o 
  -4  -3   8       43.57       40.43     14.12 o 
  -3  -3   8       80.02       83.00      6.45 o 
  -2  -3   8        4.00        6.93      4.41 o 
  -1  -3   8        8.88        8.17      3.39 o 
   0  -3   8        0.44        2.49      2.90 o 
   1  -3   8      142.86      136.96     11.56 o 
   2  -3   8        3.23        7.38      4.77 o 
   3  -3   8      180.52      215.63      9.83 o 
   4  -3   8        0.54        2.74      3.78 o 
   5  -3   8        1.04        5.58      4.69 o 
   6  -3   8       47.00       35.33      6.70 o 
   7  -3   8       91.61       68.59      9.20 o 
   8  -3   8       85.25      111.42     11.38 o 
   9  -3   8        2.17       12.72      8.94 o 
  10  -3   8       20.78       31.62      8.50 o 
  11  -3   8        6.81       -6.76      5.91 o 
  12  -3   8        7.74        5.43      7.29 o 
 -11  -2   8       12.65       17.95      8.24 o 
 -10  -2   8        2.59       10.32      7.78 o 
  -9  -2   8        3.18        3.41      7.64 o 
  -8  -2   8        2.04       -1.91      5.25 o 
  -7  -2   8       15.70       12.53      6.41 o 
  -6  -2   8        8.83        9.64      6.35 o 
  -5  -2   8       64.24       62.65      8.56 o 
  -4  -2   8       22.91       23.21     10.04 o 
  -3  -2   8       81.46       87.40      6.32 o 
  -2  -2   8        7.77       10.52      3.58 o 
  -1  -2   8        2.04       -2.40      2.58 o 
   0  -2   8       24.25       20.87      4.87 o 
   1  -2   8        9.76        8.59      3.08 o 
   2  -2   8       56.76       57.69      4.26 o 
   3  -2   8      148.63      164.57      8.56 o 
   4  -2   8       66.33       52.46      7.97 o 
   5  -2   8       13.23       12.87      4.10 o 
   6  -2   8       51.38       48.62      7.86 o 
   7  -2   8      628.81      650.56     21.94 o 
   8  -2   8       59.75       75.70      9.80 o 
   9  -2   8       63.46       93.94     17.23 o 
  10  -2   8        4.68        6.98      6.16 o 
  11  -2   8      105.47       97.37     12.31 o 
  12  -2   8       11.20       -3.70      6.22 o 
  13  -2   8        4.72       15.03     12.89 o 
 -11  -1   8        0.04       -7.25      5.93 o 
 -10  -1   8        0.60        8.09      7.80 o 
  -9  -1   8        0.86       -0.98      5.76 o 
  -8  -1   8       20.57       25.88      8.13 o 
  -7  -1   8        2.84        2.39      5.20 o 
  -6  -1   8       18.51       18.86      6.36 o 
  -5  -1   8       33.39       36.17     13.93 o 
  -4  -1   8        1.72        1.10      7.45 o 
  -3  -1   8       31.64       25.38      3.38 o 
  -2  -1   8      167.69      166.54      7.69 o 
  -1  -1   8        5.31        8.44      2.77 o 
   0  -1   8       12.55       15.70      3.03 o 
   1  -1   8       49.49       56.00      4.12 o 
   2  -1   8       13.11        9.15      2.55 o 
   3  -1   8        0.60       -1.83      3.42 o 
   4  -1   8       76.84       58.33      7.58 o 
   5  -1   8       56.75       46.84      9.81 o 
   6  -1   8      288.35      281.05     13.93 o 
   7  -1   8        0.01        0.92      4.79 o 
   8  -1   8       77.06       75.37     19.76 o 
   9  -1   8       14.39        9.68      6.39 o 
  10  -1   8       14.44        9.31      6.48 o 
  11  -1   8      126.36      121.62     12.91 o 
  12  -1   8       27.62       33.96      9.48 o 
  13  -1   8        8.63       14.74      8.46 o 
 -11   0   8        0.03       -6.90      5.42 o 
 -10   0   8        2.35       -5.32      5.95 o 
  -9   0   8        1.92        5.25     17.14 o 
  -8   0   8        7.31       12.74      6.38 o 
  -7   0   8        0.09       -3.39      5.21 o 
  -6   0   8       36.24       41.70      7.87 o 
  -5   0   8       80.61       95.71      9.67 o 
  -4   0   8       49.76       39.43      6.98 o 
  -3   0   8       31.65       29.78      4.29 o 
  -2   0   8       29.91       32.63      4.33 o 
  -1   0   8      158.50      150.53      7.06 o 
   0   0   8       17.07       10.94      3.20 o 
   1   0   8       12.03       12.40      3.03 o 
   2   0   8        9.77       12.65      2.89 o 
   3   0   8       19.34       11.98      4.58 o 
   4   0   8      309.96      279.09     18.85 o 
   5   0   8      235.55      209.77     16.65 o 
   6   0   8       26.55       43.17      7.42 o 
   7   0   8       42.40       37.21     12.37 o 
   8   0   8      398.37      392.27     25.07 o 
   9   0   8       23.68       15.84      6.74 o 
  10   0   8       64.00       79.03     10.71 o 
  11   0   8       30.89       25.78      8.03 o 
  12   0   8        0.12        1.02      5.94 o 
  13   0   8        0.09       -5.00      6.00 o 
 -11   1   8        0.31        5.00      6.45 o 
 -10   1   8        0.17        1.31      6.33 o 
  -9   1   8        0.44       -4.69      5.33 o 
  -8   1   8       17.57       21.75      7.33 o 
  -7   1   8       80.85       63.39     19.31 o 
  -6   1   8      272.16      272.40     14.57 o 
  -5   1   8      296.75      294.82     14.62 o 
  -4   1   8        1.09        3.75      4.28 o 
  -3   1   8       23.31       20.00     11.43 o 
  -2   1   8      172.19      171.03      7.47 o 
  -1   1   8       19.81       18.43      3.71 o 
   0   1   8      203.91      215.69      7.82 o 
   1   1   8       16.87       22.78      3.95 o 
   2   1   8       18.61       21.13      3.23 o 
   3   1   8       42.73       47.28      6.82 o 
   4   1   8       59.08       66.95      7.72 o 
   5   1   8        6.30        6.54      4.88 o 
   6   1   8      125.07      105.34      9.75 o 
   7   1   8        0.19       -5.13      4.01 o 
   8   1   8      324.73      301.27     15.56 o 
   9   1   8      127.15      114.28     12.37 o 
  10   1   8       31.95       19.42     12.41 o 
  11   1   8       15.49        5.51      6.22 o 
  12   1   8        0.16       -2.01      5.90 o 
  13   1   8       18.47       46.18     10.37 o 
 -11   2   8        0.00        1.45      6.05 o 
 -10   2   8       10.42        7.17      7.26 o 
  -9   2   8        9.92       -0.23      5.83 o 
  -8   2   8       18.33       26.10      7.33 o 
  -7   2   8        6.13        6.72      5.69 o 
  -6   2   8       29.37       40.15      7.84 o 
  -5   2   8       28.11       41.71     12.11 o 
  -4   2   8       70.08       72.09     10.50 o 
  -3   2   8      181.75      179.82     11.06 o 
  -2   2   8        0.51        2.85      4.87 o 
  -1   2   8     1053.72     1006.43     18.03 o 
   0   2   8       21.93       25.71      5.49 o 
   1   2   8      532.01      541.32     12.21 o 
   2   2   8      209.14      174.30      6.83 o 
   3   2   8        1.89        3.69      4.21 o 
   4   2   8       12.80       10.27      4.92 o 
   5   2   8        0.30       -2.26      4.31 o 
   6   2   8       82.50       79.74      8.86 o 
   7   2   8        9.54        6.20      5.24 o 
   8   2   8      111.18      103.25     10.71 o 
   9   2   8       79.88       83.99     19.21 o 
  10   2   8        1.07        8.58      6.13 o 
  11   2   8        0.69       -0.61      5.84 o 
  12   2   8        5.28       10.29      7.03 o 
  13   2   8        0.44       -0.37      6.42 o 
 -10   3   8       19.36        5.52      9.59 o 
  -9   3   8        8.52        8.22      6.74 o 
  -8   3   8        6.24        5.35      6.07 o 
  -7   3   8       51.81       43.57      8.73 o 
  -6   3   8       15.34       12.64      6.35 o 
  -5   3   8       14.72       -0.71      5.03 o 
  -4   3   8        0.53        1.05      4.48 o 
  -3   3   8       65.27       79.31      8.56 o 
  -2   3   8       22.40       22.03      4.12 o 
  -1   3   8      940.63     1004.47     18.18 o 
   0   3   8      156.30      173.97      7.95 o 
   1   3   8       12.36        7.73      3.19 o 
   2   3   8      934.40      981.17     17.09 o 
   3   3   8       43.73       40.02      6.59 o 
   4   3   8        0.57       -1.65      4.04 o 
   5   3   8       22.86       38.82      9.10 o 
   6   3   8        4.30        5.70      5.04 o 
   7   3   8       31.44       40.78      7.54 o 
   8   3   8      483.44      517.15     20.00 o 
   9   3   8       91.09      119.67     11.80 o 
  10   3   8        5.46       -1.32      7.29 o 
  11   3   8       30.74       32.84      8.23 o 
  12   3   8        1.74       -3.36      5.94 o 
  13   3   8        0.83       -2.05      7.48 o 
 -10   4   8        7.70        1.22      6.98 o 
  -9   4   8       11.29        9.63      7.09 o 
  -8   4   8        0.89        3.93      6.39 o 
  -7   4   8       58.56       52.36      9.58 o 
  -6   4   8       34.74       36.15      9.81 o 
  -5   4   8       91.17       81.55      9.52 o 
  -4   4   8       53.85       56.07      7.92 o 
  -3   4   8       60.08       55.24      7.51 o 
  -2   4   8       29.73       28.01      4.36 o 
  -1   4   8        2.01        3.63      3.30 o 
   0   4   8       91.98      102.89     13.11 o 
   1   4   8      571.00      614.62     13.91 o 
   2   4   8       26.61       28.13      4.16 o 
   3   4   8        8.70        6.14      3.18 o 
   4   4   8       43.34       43.91      9.01 o 
   5   4   8        1.31        3.75      4.80 o 
   6   4   8      142.06      152.74     11.27 o 
   7   4   8       17.61       15.39      6.02 o 
   8   4   8      131.40      132.02     11.89 o 
   9   4   8      115.16      117.01     11.60 o 
  10   4   8        2.00        6.48      5.75 o 
  11   4   8        0.01        2.49      5.89 o 
  12   4   8        1.61        4.36      6.61 o 
  13   4   8       11.50       22.85     10.53 o 
 -10   5   8        8.62        3.78      8.21 o 
  -9   5   8        1.52       -9.55      6.37 o 
  -8   5   8        0.02       -1.74      6.04 o 
  -7   5   8        1.05       -1.01      5.13 o 
  -6   5   8       10.29       19.13      6.62 o 
  -5   5   8        3.27        0.39      5.29 o 
  -4   5   8       12.02        5.31      5.15 o 
  -3   5   8       53.48       53.02      7.51 o 
  -2   5   8       31.17       34.69      4.83 o 
  -1   5   8       89.02       92.13      6.54 o 
   0   5   8      117.84      143.03     11.18 o 
   1   5   8      289.18      304.95     10.18 o 
   2   5   8       30.43       34.72      4.70 o 
   3   5   8        4.85        7.53      3.59 o 
   4   5   8       36.77       42.01      7.13 o 
   5   5   8        0.00       -5.97      3.98 o 
   6   5   8        0.28       -1.35      4.76 o 
   7   5   8       50.00       34.37     12.34 o 
   8   5   8      259.43      220.20     19.76 o 
   9   5   8       11.39        1.67      5.57 o 
  10   5   8       20.75       22.35      7.55 o 
  11   5   8       14.11       13.78     12.15 o 
  12   5   8        0.62       -7.82      5.21 o 
  13   5   8        2.50        0.65      7.00 o 
 -10   6   8       19.48       10.83      8.51 o 
  -9   6   8        3.20       -6.37      5.95 o 
  -8   6   8        3.33        2.40      6.37 o 
  -7   6   8       14.34       13.16      6.66 o 
  -6   6   8       13.77        4.39      5.61 o 
  -5   6   8        2.99       -0.62      5.06 o 
  -4   6   8        8.35        4.06      5.08 o 
  -3   6   8      115.25      126.79     10.63 o 
  -2   6   8       19.31        9.70      3.88 o 
  -1   6   8        9.92        5.88      3.77 o 
   0   6   8       42.14       40.76      5.26 o 
   1   6   8      205.49      183.82      8.51 o 
   2   6   8       59.18       52.04      7.58 o 
   3   6   8      302.56      281.97     10.02 o 
   4   6   8       24.94       21.35      6.12 o 
   5   6   8        0.25        5.70      6.96 o 
   6   6   8       98.05       85.19     11.01 o 
   7   6   8        0.00       -4.64      4.86 o 
   8   6   8      317.11      281.56     15.71 o 
   9   6   8       67.53       85.83     16.71 o 
  10   6   8        2.05        1.81      5.37 o 
  11   6   8        3.29       -0.37      5.57 o 
  12   6   8        4.07       13.94      7.25 o 
  13   6   8        4.87        2.68      7.13 o 
  -9   7   8        0.11       -9.19      6.13 o 
  -8   7   8        7.32       -2.30      5.88 o 
  -7   7   8       24.86       13.29      6.90 o 
  -6   7   8        1.32        1.06      5.63 o 
  -5   7   8        0.56       -3.65      4.88 o 
  -4   7   8       10.10        8.34      5.53 o 
  -3   7   8      107.86      113.12     10.21 o 
  -2   7   8        0.84        3.22      4.35 o 
  -1   7   8        2.82        6.51      3.95 o 
   0   7   8       59.73       49.34      5.85 o 
   1   7   8       40.43       46.84      5.69 o 
   2   7   8        2.55       -5.03      3.36 o 
   3   7   8      207.38      219.49      9.72 o 
   4   7   8      519.60      514.33     18.52 o 
   5   7   8        0.01       -4.53      4.46 o 
   6   7   8        0.02        1.85      4.98 o 
   7   7   8       67.76       75.66     20.50 o 
   8   7   8      268.04      248.25     17.23 o 
   9   7   8        0.05        6.63      5.81 o 
  10   7   8        4.15        7.79      6.48 o 
  11   7   8        0.00       -4.77      5.37 o 
  12   7   8       15.33       13.15      7.81 o 
  -9   8   8        0.30        6.10      7.94 o 
  -8   8   8        0.30        0.15      6.70 o 
  -7   8   8        2.72        1.26      6.39 o 
  -6   8   8       19.14        9.50      6.86 o 
  -5   8   8       20.67        8.81      6.21 o 
  -4   8   8       22.32       13.73      6.29 o 
  -3   8   8       27.40       22.75      6.51 o 
  -2   8   8       38.66       36.83      7.23 o 
  -1   8   8       13.10       11.85      4.31 o 
   0   8   8       16.47       12.29      4.40 o 
   1   8   8      116.75      121.25      8.08 o 
   2   8   8      108.03      122.21      8.19 o 
   3   8   8      487.23      496.46     14.68 o 
   4   8   8      539.47      498.10     14.21 o 
   5   8   8       83.95       97.24     10.02 o 
   6   8   8        4.20        5.99      5.22 o 
   7   8   8       63.21       77.64     14.09 o 
   8   8   8      512.65      619.42     22.98 o 
   9   8   8        0.95        4.56      5.80 o 
  10   8   8       19.74       15.03      6.73 o 
  11   8   8        8.99        9.92      7.19 o 
  12   8   8        2.69        1.75     10.11 o 
  -8   9   8        0.01       -4.03      6.61 o 
  -7   9   8        9.55       13.08      7.14 o 
  -6   9   8        2.79       -8.00      5.40 o 
  -5   9   8        1.36       -1.50      5.52 o 
  -4   9   8       18.69       13.24      6.02 o 
  -3   9   8       11.45        9.18      8.78 o 
  -2   9   8       65.90       74.07      9.21 o 
  -1   9   8      109.79      131.91     10.39 o 
   0   9   8       34.66       30.77      5.83 o 
   1   9   8      461.41      510.03     20.59 o 
   2   9   8        9.88       12.61      5.00 o 
   3   9   8       38.16       42.10      6.10 o 
   4   9   8       47.66       61.51      6.72 o 
   5   9   8      224.95      215.21     13.43 o 
   6   9   8        2.78        4.67      5.01 o 
   7   9   8       18.34        9.39      8.94 o 
   8   9   8       14.71       21.51     11.73 o 
   9   9   8       31.20       38.09     12.96 o 
  10   9   8        1.08       -6.15      8.94 o 
  11   9   8        1.00        4.86     11.08 o 
  -7  10   8        5.18        1.91      7.00 o 
  -6  10   8        2.04        1.85      6.72 o 
  -5  10   8        8.91        5.45      6.34 o 
  -4  10   8        7.00       10.79      6.61 o 
  -3  10   8       21.60       24.67     11.11 o 
  -2  10   8        0.05       -4.06      5.90 o 
  -1  10   8       36.39       34.64      7.43 o 
   0  10   8        0.81        1.86      5.15 o 
   1  10   8        0.82       -7.44      4.96 o 
   2  10   8        5.15        4.11      5.04 o 
   3  10   8       86.09       72.02     10.07 o 
   4  10   8       62.20       71.77      9.43 o 
   5  10   8        4.18       -0.97      6.87 o 
   6  10   8       33.84       47.36     13.73 o 
   7  10   8        6.31        4.99      8.75 o 
   8  10   8       20.28        6.80     10.43 o 
   9  10   8        0.03        2.72      9.52 o 
  10  10   8        3.31        1.94      9.85 o 
  11  10   8        0.13       -3.17     11.14 o 
  -6  11   8        1.92       13.22     11.01 o 
  -5  11   8        0.27        2.07      9.46 o 
  -4  11   8       18.94       17.36     11.40 o 
  -3  11   8        4.78        7.39      9.78 o 
  -2  11   8        0.00       -4.53      6.41 o 
  -1  11   8       12.32       16.77     14.80 o 
   0  11   8       91.36       95.94     10.62 o 
   1  11   8       12.01        5.99     10.27 o 
   2  11   8       17.67       26.75     10.01 o 
   3  11   8       38.73       39.63      8.60 o 
   4  11   8       12.76        6.50      8.03 o 
   5  11   8        8.79        4.60      8.29 o 
   6  11   8       11.06        7.32      7.90 o 
   7  11   8        2.22       -2.92      7.52 o 
   8  11   8        2.50        2.66      9.46 o 
   9  11   8        2.25        0.97     11.34 o 
  10  11   8        0.29        0.97     10.95 o 
  -5  12   8        2.53      -13.12      8.75 o 
  -4  12   8       17.35       11.40     10.88 o 
  -3  12   8        0.40        0.06      9.52 o 
  -2  12   8        2.91       -4.15      8.10 o 
  -1  12   8       11.51       15.09     10.69 o 
   0  12   8        8.00       14.24      6.86 o 
   1  12   8        0.13       -4.00      5.41 o 
   2  12   8        6.59       12.08      8.84 o 
   3  12   8        0.27        8.54      9.88 o 
   4  12   8        0.80        2.91      5.63 o 
   5  12   8        0.00       -6.80      7.26 o 
   6  12   8        6.45       -3.37      7.45 o 
   7  12   8        8.82       13.60      9.65 o 
   8  12   8        2.95       -7.32      8.81 o 
   9  12   8        1.33        5.90     11.53 o 
  -4  13   8        0.74       -4.79      9.65 o 
  -3  13   8        2.91       10.56     10.30 o 
  -2  13   8        2.04        9.85     10.37 o 
  -1  13   8        4.45        2.40      9.98 o 
   0  13   8        2.06        8.00      6.65 o 
   1  13   8        0.41       -3.54      5.77 o 
   2  13   8       26.52       27.98      8.15 o 
   3  13   8        1.35        2.06      5.93 o 
   4  13   8        0.46        8.36      6.44 o 
   5  13   8        4.55        7.26      9.26 o 
   6  13   8        0.12        4.99      8.42 o 
   7  13   8        0.24       11.40      8.88 o 
   8  13   8        0.19       -1.04     11.34 o 
  -2  14   8        0.46       14.51     11.21 o 
  -1  14   8        1.13       16.33     12.24 o 
   0  14   8        0.20       -3.82      6.24 o 
   1  14   8        1.04        0.74      8.68 o 
   2  14   8        0.60        2.52      7.26 o 
   3  14   8        0.04        5.01      7.12 o 
   4  14   8        1.41       -1.55      6.66 o 
   5  14   8        0.11       -2.59      7.58 o 
   6  14   8       11.10       11.92      9.72 o 
   1  15   8        0.73       17.88     12.11 o 
   2  15   8        0.00       -1.39      6.87 o 
   3  15   8        0.92       15.32      8.29 o 
  -3 -12   9        0.39        9.48      7.61 o 
  -2 -12   9        2.89        7.22      7.57 o 
  -1 -12   9        1.27       -8.02      5.35 o 
   0 -12   9        0.01       -0.07      6.97 o 
   1 -12   9        0.08        5.64     12.18 o 
   2 -12   9        1.01       -1.55      9.91 o 
   3 -12   9        0.81       -3.69     10.95 o 
   4 -12   9        1.16       -7.97      7.64 o 
  -5 -11   9        1.21        6.54      9.07 o 
  -4 -11   9        6.46        6.86      6.89 o 
  -3 -11   9        1.32       -4.76      7.94 o 
  -2 -11   9        0.40        0.19      6.41 o 
  -1 -11   9        5.69        6.04      6.83 o 
   0 -11   9        1.32       -1.85      6.07 o 
   1 -11   9       25.99       14.88      7.61 o 
   2 -11   9        3.62       16.65     11.40 o 
   3 -11   9        0.31       -3.56      9.78 o 
   4 -11   9        4.62       10.17     11.34 o 
   5 -11   9        1.73        3.04      9.39 o 
   6 -11   9        6.35       -3.82      8.29 o 
  -6 -10   9        3.78        3.30      8.03 o 
  -5 -10   9        0.03       -5.57      7.45 o 
  -4 -10   9        4.62       -0.27      5.74 o 
  -3 -10   9        0.22        5.47      7.81 o 
  -2 -10   9        0.48        0.66      5.58 o 
  -1 -10   9        0.66        3.94      8.39 o 
   0 -10   9        4.01       -1.45      5.33 o 
   1 -10   9       23.21        5.57      6.59 o 
   2 -10   9       15.53       26.04     12.18 o 
   3 -10   9        2.30        6.09     10.30 o 
   4 -10   9        6.37       -1.75      8.36 o 
   5 -10   9        0.11        4.47      9.07 o 
   6 -10   9        0.00        9.33      9.78 o 
   7 -10   9        1.58       -4.02      8.10 o 
  -7  -9   9        0.10      -12.11      9.91 o 
  -6  -9   9       38.28       48.07     15.42 o 
  -5  -9   9       16.69       17.75      9.65 o 
  -4  -9   9        5.28       12.52      6.08 o 
  -3  -9   9        0.66       -3.67      5.03 o 
  -2  -9   9      111.55      138.79     20.99 o 
  -1  -9   9       12.16        4.72      5.64 o 
   0  -9   9       13.01        3.69      5.51 o 
   1  -9   9        8.83       20.16     12.34 o 
   2  -9   9       12.07       12.96      9.78 o 
   3  -9   9        0.11        5.57      8.55 o 
   4  -9   9        0.02       10.75      9.46 o 
   5  -9   9        0.33        2.59      7.84 o 
   6  -9   9       22.31       19.11     11.53 o 
   7  -9   9        0.03      -11.47      7.64 o 
   8  -9   9        0.70        0.96      8.91 o 
  -8  -8   9       11.71        6.09     11.60 o 
  -7  -8   9        1.77        3.43     10.50 o 
  -6  -8   9       20.38       39.13     14.71 o 
  -5  -8   9        4.48       -2.07      8.88 o 
  -4  -8   9        3.62       -0.96      5.63 o 
  -3  -8   9       11.09        4.81      5.40 o 
  -2  -8   9        0.10        9.60      5.83 o 
  -1  -8   9        2.12        2.60      5.10 o 
   0  -8   9        0.59       -2.51      5.47 o 
   1  -8   9       25.89       24.73      6.99 o 
   2  -8   9        1.04       -9.52      6.35 o 
   3  -8   9       19.76        8.55      9.13 o 
   4  -8   9       54.88       43.15     14.06 o 
   5  -8   9       15.60        3.11      7.26 o 
   6  -8   9       18.75       34.27     11.53 o 
   7  -8   9        0.57        6.26      6.83 o 
   8  -8   9        2.89       11.14      6.81 o 
   9  -8   9        0.07       -2.24      6.41 o 
  -8  -7   9        0.33        0.00      9.91 o 
  -7  -7   9        0.02       -1.43      9.39 o 
  -6  -7   9       12.63        9.59     10.62 o 
  -5  -7   9        4.66        0.32      8.62 o 
  -4  -7   9        2.68       -1.51      5.37 o 
  -3  -7   9        0.27        0.17      5.37 o 
  -2  -7   9      246.99      297.74     15.12 o 
  -1  -7   9       68.73       71.87     10.01 o 
   0  -7   9        3.27        1.81      5.07 o 
   1  -7   9        1.80        2.95      4.76 o 
   2  -7   9       13.41        3.30      7.32 o 
   3  -7   9        0.41        9.05      5.35 o 
   4  -7   9       34.56       49.35     20.96 o 
   5  -7   9       30.64       37.27     16.23 o 
   6  -7   9        2.23       -6.34      4.37 o 
   7  -7   9       11.81       13.92      5.17 o 
   8  -7   9       39.53       32.34      6.74 o 
   9  -7   9        0.04       -1.01      4.94 o 
  10  -7   9        2.74        3.79      5.14 o 
  -9  -6   9       30.60       23.06     13.22 o 
  -8  -6   9        0.00        2.79     10.04 o 
  -7  -6   9        0.37       -3.56      7.90 o 
  -6  -6   9       22.15        2.40      9.39 o 
  -5  -6   9       75.32       71.81      9.71 o 
  -4  -6   9        2.53       -0.32      4.57 o 
  -3  -6   9        4.43        2.06      3.72 o 
  -2  -6   9        2.99        2.53      3.97 o 
  -1  -6   9       80.85       70.67      6.93 o 
   0  -6   9      183.13      201.65      9.70 o 
   1  -6   9        2.70       -1.15      5.42 o 
   2  -6   9       59.56       59.93      8.36 o 
   3  -6   9        2.28        3.59      4.60 o 
   4  -6   9        2.61       -1.72      4.40 o 
   5  -6   9        7.11       -0.52      4.66 o 
   6  -6   9       52.42       52.18      7.35 o 
   7  -6   9        0.01       -4.00      4.09 o 
   8  -6   9        0.02        2.55      4.65 o 
   9  -6   9        0.00        1.72      4.66 o 
  10  -6   9        3.87       -2.04      6.45 o 
  11  -6   9        1.09        7.94      7.22 o 
  -9  -5   9        1.08        3.39      7.54 o 
  -8  -5   9        6.06       11.25      7.19 o 
  -7  -5   9        2.98       -3.37      5.95 o 
  -6  -5   9       99.60       83.53     10.46 o 
  -5  -5   9        6.76       16.53      6.39 o 
  -4  -5   9        1.02        1.77      4.65 o 
  -3  -5   9       60.80       62.85      7.68 o 
  -2  -5   9        9.90        7.86      4.17 o 
  -1  -5   9       49.96       50.33      6.00 o 
   0  -5   9      207.80      227.49      9.98 o 
   1  -5   9      108.19      111.76      7.52 o 
   2  -5   9       42.32       38.86      7.27 o 
   3  -5   9       19.71       16.89      5.66 o 
   4  -5   9       52.92       46.34      8.02 o 
   5  -5   9        0.13        1.40      5.21 o 
   6  -5   9       50.73       43.02      8.00 o 
   7  -5   9       75.13      121.06     17.46 o 
   8  -5   9       21.11       18.50      7.81 o 
   9  -5   9        8.45        6.69      6.11 o 
  10  -5   9        5.84        7.72      8.62 o 
  11  -5   9        0.00        6.19      7.39 o 
 -10  -4   9       21.76       24.97      9.11 o 
  -9  -4   9       10.04        5.48     15.26 o 
  -8  -4   9        0.95        0.03      5.91 o 
  -7  -4   9       43.92       80.18     10.78 o 
  -6  -4   9       41.65       55.71      9.20 o 
  -5  -4   9        0.27        6.99      5.02 o 
  -4  -4   9       18.96       17.54     10.75 o 
  -3  -4   9        9.82        7.85      3.97 o 
  -2  -4   9       28.43       27.59      5.10 o 
  -1  -4   9        0.14       -3.82      3.99 o 
   0  -4   9      132.78      134.84      8.01 o 
   1  -4   9      427.88      440.17     13.89 o 
   2  -4   9        0.37       -2.20      6.58 o 
   3  -4   9      231.17      231.29     15.16 o 
   4  -4   9        2.52        9.11      4.17 o 
   5  -4   9        6.90        8.90      5.05 o 
   6  -4   9        7.15        2.53      4.35 o 
   7  -4   9       65.94       86.28      8.42 o 
   8  -4   9       49.39       48.70     10.69 o 
   9  -4   9        1.28       -5.18      5.35 o 
  10  -4   9        1.56        4.75      5.97 o 
  11  -4   9        0.23        2.44      6.61 o 
  12  -4   9        5.95        1.06      9.52 o 
 -10  -3   9        7.71       14.95      8.54 o 
  -9  -3   9        0.70       -9.93      9.39 o 
  -8  -3   9       18.66       20.76      7.79 o 
  -7  -3   9        9.99        2.35      7.42 o 
  -6  -3   9       37.09       31.16      7.37 o 
  -5  -3   9       10.73       12.91      7.13 o 
  -4  -3   9       19.39        8.17      5.28 o 
  -3  -3   9       29.65       38.02      5.48 o 
  -2  -3   9        8.71        5.15      3.63 o 
  -1  -3   9        0.28        2.69      3.15 o 
   0  -3   9       79.86       99.13      6.80 o 
   1  -3   9       24.04       21.81      4.46 o 
   2  -3   9       28.37       29.05      7.67 o 
   3  -3   9      122.28      103.87      7.94 o 
   4  -3   9      158.82      159.70      9.35 o 
   5  -3   9       80.23       84.56      7.78 o 
   6  -3   9        0.35        0.02      3.87 o 
   7  -3   9      191.67      209.90     14.24 o 
   8  -3   9      155.63      142.62     12.76 o 
   9  -3   9       75.93       52.00      9.44 o 
  10  -3   9        7.88        2.18      6.02 o 
  11  -3   9        6.45       -4.31      6.21 o 
  12  -3   9       10.23       -3.67     10.27 o 
 -10  -2   9        9.77        9.78      7.80 o 
  -9  -2   9        4.18       -3.11      6.25 o 
  -8  -2   9        4.99        5.02      8.84 o 
  -7  -2   9        0.88       -6.90      4.60 o 
  -6  -2   9       33.25       34.92      7.97 o 
  -5  -2   9        0.80       10.36     11.79 o 
  -4  -2   9        8.81       -2.66      4.34 o 
  -3  -2   9       12.76       10.20      3.12 o 
  -2  -2   9       31.47       31.79      4.16 o 
  -1  -2   9        4.93       -1.75      3.63 o 
   0  -2   9       18.45       17.35      4.08 o 
   1  -2   9        0.30        1.65      2.52 o 
   2  -2   9       10.13        9.00      3.95 o 
   3  -2   9      258.39      249.95     11.71 o 
   4  -2   9      486.42      495.22     20.34 o 
   5  -2   9        6.82       10.77      5.38 o 
   6  -2   9       18.39       15.58      6.21 o 
   7  -2   9        2.28        2.33      5.30 o 
   8  -2   9      257.99      251.33     15.63 o 
   9  -2   9       16.43        7.47      6.19 o 
  10  -2   9       45.94       48.52      9.64 o 
  11  -2   9        0.18        1.72      6.27 o 
  12  -2   9       14.74       18.44      9.17 o 
 -10  -1   9        2.80       -1.18      6.33 o 
  -9  -1   9        1.54        8.77      7.21 o 
  -8  -1   9        0.17        5.25      6.17 o 
  -7  -1   9        0.19       -6.48      4.67 o 
  -6  -1   9       40.93       34.74      7.53 o 
  -5  -1   9        1.00        3.63      4.80 o 
  -4  -1   9        7.42        1.04      5.83 o 
  -3  -1   9        0.28       -0.23      6.12 o 
  -2  -1   9        2.00        5.90      5.47 o 
  -1  -1   9       25.24       24.07      3.65 o 
   0  -1   9       32.28       31.79      3.81 o 
   1  -1   9      199.31      187.11      6.85 o 
   2  -1   9      204.39      189.28     11.22 o 
   3  -1   9        2.36       -0.20      4.96 o 
   4  -1   9      505.98      523.22     18.59 o 
   5  -1   9      195.06      152.73     30.74 o 
   6  -1   9       99.41       89.87      9.74 o 
   7  -1   9       51.76       59.58      9.06 o 
   8  -1   9       89.08       66.59      9.76 o 
   9  -1   9        2.20        0.09      7.61 o 
  10  -1   9       10.37       10.48      7.40 o 
  11  -1   9        6.26        3.85      6.77 o 
  12  -1   9       10.88       12.20     18.72 o 
 -10   0   9        0.10        1.26      6.86 o 
  -9   0   9        0.08       -6.63      5.48 o 
  -8   0   9        0.09       -4.67      5.38 o 
  -7   0   9        0.65       -0.09      5.02 o 
  -6   0   9       23.21       19.54     14.58 o 
  -5   0   9       30.81       34.73      7.26 o 
  -4   0   9       16.63       16.72     15.68 o 
  -3   0   9       34.44       27.87      6.36 o 
  -2   0   9        0.37       -1.21      3.90 o 
  -1   0   9       31.47       32.12      4.58 o 
   0   0   9        0.52        2.49      2.92 o 
   1   0   9        0.01       -3.91      2.61 o 
   2   0   9        0.17       -5.12      3.41 o 
   3   0   9       16.81        5.63      4.56 o 
   4   0   9       10.09        4.03      4.94 o 
   5   0   9        4.63       13.37      5.74 o 
   6   0   9        0.58       -0.79      4.51 o 
   7   0   9        4.43        2.79      5.19 o 
   8   0   9       38.32       47.29     10.20 o 
   9   0   9       11.01       14.26      7.22 o 
  10   0   9        0.70       13.64      6.87 o 
  11   0   9        1.19        1.44      6.43 o 
  12   0   9       35.48       29.21      9.46 o 
  13   0   9        2.19       10.87      8.11 o 
 -10   1   9       11.15       24.03      8.56 o 
  -9   1   9        4.75       -3.00     12.44 o 
  -8   1   9        6.11        1.46      7.84 o 
  -7   1   9       29.88       20.66      7.61 o 
  -6   1   9       54.01       56.91      9.19 o 
  -5   1   9      151.46      151.55     11.80 o 
  -4   1   9       69.87       76.34     13.41 o 
  -3   1   9        0.86        8.10      7.90 o 
  -2   1   9       64.36       77.31      6.00 o 
  -1   1   9       33.53       36.11      4.80 o 
   0   1   9      126.21      131.81      7.02 o 
   1   1   9      376.77      393.13     10.92 o 
   2   1   9       35.86       42.40      6.70 o 
   3   1   9      101.62      125.79     10.72 o 
   4   1   9       18.76       24.46      5.94 o 
   5   1   9        2.20       -2.10      4.10 o 
   6   1   9       51.05       38.22      7.49 o 
   7   1   9       12.87        5.53      5.32 o 
   8   1   9        1.24       11.25      8.65 o 
   9   1   9        0.22        0.35      5.01 o 
  10   1   9        0.91        4.43      6.00 o 
  11   1   9       14.11       24.26      8.71 o 
  12   1   9        0.29       -7.52      5.63 o 
  13   1   9       11.62        7.30      7.40 o 
 -10   2   9        2.37       -3.91      6.13 o 
  -9   2   9       11.62       19.62      7.81 o 
  -8   2   9       72.61       70.13     11.04 o 
  -7   2   9        0.16       -7.15      4.77 o 
  -6   2   9        0.13        3.81      5.29 o 
  -5   2   9       14.19       12.79      5.84 o 
  -4   2   9        1.47       -5.76      3.84 o 
  -3   2   9        2.61        0.42      4.53 o 
  -2   2   9        1.87        0.64      3.41 o 
  -1   2   9        0.12        1.75      3.15 o 
   0   2   9        0.02       -0.06      3.02 o 
   1   2   9       31.48       29.78      4.39 o 
   2   2   9      269.93      246.51     17.65 o 
   3   2   9       10.44       -2.08      4.31 o 
   4   2   9      115.63      119.09     10.30 o 
   5   2   9        8.91       10.21      5.45 o 
   6   2   9       25.87       12.17      5.59 o 
   7   2   9        9.94       12.27      8.68 o 
   8   2   9       23.18       18.04      6.62 o 
   9   2   9       27.30       11.83      5.98 o 
  10   2   9       42.23       41.72      8.98 o 
  11   2   9       10.35       13.39      6.59 o 
  12   2   9        5.13       -0.33      6.27 o 
  13   2   9        0.31       -0.58      9.78 o 
 -10   3   9        4.75        1.50      6.81 o 
  -9   3   9        3.36       -8.30      8.84 o 
  -8   3   9       42.67       34.43      8.77 o 
  -7   3   9        6.21        5.59      6.41 o 
  -6   3   9       15.95       10.12      7.39 o 
  -5   3   9       33.75       30.18      7.32 o 
  -4   3   9      107.07       97.78      9.88 o 
  -3   3   9        4.95        5.00     11.30 o 
  -2   3   9      118.49      123.27     18.43 o 
  -1   3   9       38.92       45.25      5.14 o 
   0   3   9       52.71       61.77      5.71 o 
   1   3   9       38.48       54.17      7.80 o 
   2   3   9        0.19        7.63      4.88 o 
   3   3   9        0.19        4.15      5.15 o 
   4   3   9        1.77        6.82      5.05 o 
   5   3   9       99.53      117.93     10.58 o 
   6   3   9       17.49        3.56     11.30 o 
   7   3   9        2.21        3.61      5.73 o 
   8   3   9        6.75       10.15      5.80 o 
   9   3   9       49.76       44.18      8.94 o 
  10   3   9        2.09       -2.00      5.32 o 
  11   3   9        3.04       -1.32      5.99 o 
  12   3   9        0.10       -2.28      6.19 o 
  13   3   9        0.66       -0.77      6.38 o 
 -10   4   9        3.27        1.30      8.37 o 
  -9   4   9        0.01        5.61      7.22 o 
  -8   4   9        1.50        1.41      6.13 o 
  -7   4   9        5.00        7.01      6.94 o 
  -6   4   9        0.34       -3.84      5.86 o 
  -5   4   9       11.87       18.42     12.02 o 
  -4   4   9        2.34       -2.27      4.36 o 
  -3   4   9        0.03       -6.13      6.28 o 
  -2   4   9       19.83       12.71     10.04 o 
  -1   4   9        1.50        8.56      3.75 o 
   0   4   9       35.61       47.04      5.37 o 
   1   4   9       29.45       31.00      5.28 o 
   2   4   9      117.06       99.90      6.43 o 
   3   4   9        4.24        9.18      5.08 o 
   4   4   9        1.95       11.72      5.64 o 
   5   4   9        0.63       -0.57      5.47 o 
   6   4   9        9.01        4.77      6.25 o 
   7   4   9        8.11        5.36      5.28 o 
   8   4   9       20.55        5.50      5.40 o 
   9   4   9      109.89       97.38     11.22 o 
  10   4   9       33.17       32.74      8.33 o 
  11   4   9        0.52       -7.80      5.20 o 
  12   4   9        0.61       -4.22      5.73 o 
  13   4   9        5.00        9.56      7.53 o 
  -9   5   9        0.83        5.79      7.42 o 
  -8   5   9        2.29        3.12      6.15 o 
  -7   5   9       26.27       36.45      8.88 o 
  -6   5   9       98.93      105.96     14.71 o 
  -5   5   9       71.83       65.22      9.51 o 
  -4   5   9       13.03        8.25      5.42 o 
  -3   5   9       41.92       50.05     14.61 o 
  -2   5   9        5.79       -0.18      4.86 o 
  -1   5   9        1.03        1.65      3.43 o 
   0   5   9       95.71       95.69      6.85 o 
   1   5   9        1.56        2.81      3.73 o 
   2   5   9       42.17       44.46      7.33 o 
   3   5   9       16.47        5.98      5.33 o 
   4   5   9        6.22       12.80      8.07 o 
   5   5   9        1.30       15.15      5.56 o 
   6   5   9        0.05       -3.32      4.01 o 
   7   5   9       48.89       44.74      8.45 o 
   8   5   9       77.38       93.52     10.98 o 
   9   5   9        5.09        3.11      8.23 o 
  10   5   9       11.89       10.53      6.46 o 
  11   5   9        7.15        8.03      5.98 o 
  12   5   9        0.03       -7.56      5.57 o 
  -9   6   9        1.40        0.28      7.84 o 
  -8   6   9       13.22        8.57      7.43 o 
  -7   6   9        4.92        2.26      6.45 o 
  -6   6   9        0.06        0.80      5.73 o 
  -5   6   9        0.15       -1.61      6.15 o 
  -4   6   9       26.13       32.09      7.23 o 
  -3   6   9       26.90       27.08      6.98 o 
  -2   6   9        8.98       16.63      6.02 o 
  -1   6   9       49.26       55.26      6.07 o 
   0   6   9       74.36       82.22      8.67 o 
   1   6   9       86.16       89.18      7.20 o 
   2   6   9        0.35       -4.01      3.32 o 
   3   6   9       43.93       37.36      7.14 o 
   4   6   9       87.80       91.01     10.98 o 
   5   6   9        0.38        1.47      5.05 o 
   6   6   9       21.94       25.68      6.92 o 
   7   6   9       45.60       52.20      8.62 o 
   8   6   9       21.62       27.98      7.53 o 
   9   6   9       29.89       31.64      8.12 o 
  10   6   9       10.43       16.68      9.07 o 
  11   6   9        1.31        5.33      6.19 o 
  12   6   9        1.79       -0.76      7.58 o 
  -8   7   9        1.81        4.04      7.31 o 
  -7   7   9        0.02        1.22      6.40 o 
  -6   7   9        3.92       -0.33      5.73 o 
  -5   7   9       21.31       24.06      8.91 o 
  -4   7   9      176.70      168.78     13.05 o 
  -3   7   9      173.45      183.73     12.64 o 
  -2   7   9        1.09        6.98      5.23 o 
  -1   7   9       46.81       53.45      6.38 o 
   0   7   9       80.01       88.58      7.22 o 
   1   7   9      580.50      584.63     16.97 o 
   2   7   9       95.79      113.99     10.83 o 
   3   7   9       77.54       74.45     19.34 o 
   4   7   9        0.33        5.02      4.87 o 
   5   7   9      205.82      204.47     13.38 o 
   6   7   9       33.96       25.66     12.60 o 
   7   7   9        3.17        5.47      5.66 o 
   8   7   9       36.26       41.62      8.75 o 
   9   7   9        1.33        3.31      6.08 o 
  10   7   9        3.18        3.44      5.79 o 
  11   7   9        4.19        3.10      5.76 o 
  12   7   9        1.34        0.89      6.00 o 
  -8   8   9        0.00        5.35      7.61 o 
  -7   8   9        3.11        5.51      6.66 o 
  -6   8   9        8.47       13.30      7.48 o 
  -5   8   9        0.41       -0.92      8.88 o 
  -4   8   9        1.58        0.18      5.12 o 
  -3   8   9       40.56       24.91      7.33 o 
  -2   8   9       71.88       87.08     19.92 o 
  -1   8   9       14.59        2.94      5.16 o 
   0   8   9       94.87      108.10      8.00 o 
   1   8   9      223.33      205.40     10.18 o 
   2   8   9        0.16        4.37      4.74 o 
   3   8   9        0.07        1.74      4.92 o 
   4   8   9       13.19        8.89      8.39 o 
   5   8   9       62.10       49.33      8.44 o 
   6   8   9       12.18        7.84      6.06 o 
   7   8   9        1.39       -1.69      5.18 o 
   8   8   9       28.55       59.47      9.66 o 
   9   8   9        0.03        1.28      6.74 o 
  10   8   9        0.91       11.70      6.57 o 
  11   8   9        8.92        3.02      6.29 o 
  -7   9   9       13.82       13.97      9.46 o 
  -6   9   9        3.60        1.60      7.90 o 
  -5   9   9        0.29       -7.53      5.02 o 
  -4   9   9        5.64        1.87      6.93 o 
  -3   9   9       20.03        2.71      5.46 o 
  -2   9   9       10.23       13.21      9.04 o 
  -1   9   9       34.56       31.37      9.30 o 
   0   9   9        2.86        9.37      4.71 o 
   1   9   9      300.77      291.25     11.76 o 
   2   9   9      250.06      287.66     11.81 o 
   3   9   9        5.33       16.67      6.30 o 
   4   9   9        1.49       -6.02      4.01 o 
   5   9   9        3.24       -1.39      4.67 o 
   6   9   9       67.96       57.37      9.04 o 
   7   9   9       28.89       25.99     12.28 o 
   8   9   9       15.41        2.07      9.33 o 
   9   9   9        2.58      -13.31      8.88 o 
  10   9   9        4.50       -6.09      8.81 o 
  11   9   9        1.22        8.49     12.50 o 
  -7  10   9        0.24       -9.13      6.09 o 
  -6  10   9        1.60        5.84      7.04 o 
  -5  10   9        1.26       -0.36      5.63 o 
  -4  10   9       11.24        4.05      8.20 o 
  -3  10   9        0.01       -1.19      5.36 o 
  -2  10   9        0.58        4.19      5.64 o 
  -1  10   9       10.79        2.69      5.61 o 
   0  10   9        0.07       -2.52      4.05 o 
   1  10   9        0.58        2.10      4.20 o 
   2  10   9      104.39      101.34     10.42 o 
   3  10   9       27.33       47.36     12.18 o 
   4  10   9       36.58       55.13     13.15 o 
   5  10   9        0.03       -4.73      6.61 o 
   6  10   9       61.61       56.82     13.93 o 
   7  10   9       59.41       66.21     15.09 o 
   8  10   9       12.36       10.56     11.14 o 
   9  10   9        6.52        2.92     11.53 o 
  10  10   9        4.06       -8.16      9.72 o 
  -6  11   9        1.46       -9.78      9.13 o 
  -5  11   9        1.43       13.73     10.50 o 
  -4  11   9        0.05       -3.89      8.42 o 
  -3  11   9        0.98        3.11      9.33 o 
  -2  11   9        4.78        1.68      8.55 o 
  -1  11   9        2.03       -9.33      6.22 o 
   0  11   9       29.61       24.72     13.70 o 
   1  11   9       45.18       29.35     15.22 o 
   2  11   9        6.11       13.42      7.71 o 
   3  11   9       13.04        8.99     16.46 o 
   4  11   9       17.14       17.17      9.59 o 
   5  11   9       18.20       24.10     10.56 o 
   6  11   9        0.00        2.72      7.52 o 
   7  11   9        0.18        3.17      8.42 o 
   8  11   9        9.66        4.21     10.30 o 
   9  11   9       13.71       27.08     14.25 o 
  -4  12   9        0.57       -1.81      9.78 o 
  -3  12   9        0.96       -3.69      9.26 o 
  -2  12   9        2.02       -1.30      8.62 o 
  -1  12   9        0.43       -3.50      8.62 o 
   0  12   9        0.37        7.63      6.38 o 
   1  12   9        2.11        8.24      7.90 o 
   2  12   9        2.53        4.72      9.98 o 
   3  12   9        1.18        0.71      5.89 o 
   4  12   9        0.72        3.95      8.23 o 
   5  12   9        1.18       12.31      9.01 o 
   6  12   9        6.33        6.80      8.75 o 
   7  12   9        5.85       -7.32      7.39 o 
   8  12   9       39.09       27.02     12.24 o 
  -3  13   9        0.42       -3.69      9.59 o 
  -2  13   9        0.85        8.16     10.50 o 
  -1  13   9        2.24       -6.80      8.68 o 
   0  13   9        1.93        1.75      8.81 o 
   1  13   9        2.71        2.04      6.36 o 
   2  13   9        4.48        0.32      5.90 o 
   3  13   9        0.45       -7.48      5.38 o 
   4  13   9        3.53       -6.15      7.39 o 
   5  13   9        1.76       21.44     11.60 o 
   6  13   9        0.11       -1.88      8.68 o 
   7  13   9        9.72        7.77      9.65 o 
  -1  14   9        0.21       -4.99     10.82 o 
   0  14   9        1.90        2.14      9.46 o 
   1  14   9        2.35       11.84      7.51 o 
   2  14   9        5.55        5.85      7.45 o 
   3  14   9        5.22        5.57      9.46 o 
   4  14   9        0.15       10.82      9.98 o 
   5  14   9        0.02       -3.24      7.77 o 
  -3 -11  10        0.02        0.04      6.64 o 
  -2 -11  10        1.24        5.09      6.50 o 
  -1 -11  10        1.34       -1.02      6.44 o 
   0 -11  10        4.89       10.43     10.69 o 
   1 -11  10        0.08        9.65     10.82 o 
   2 -11  10        1.26       -7.45      9.26 o 
   3 -11  10        0.90        1.04     11.79 o 
   4 -11  10        0.63        3.24     10.69 o 
  -5 -10  10        0.42       -4.15      7.32 o 
  -4 -10  10        2.87       10.17      8.68 o 
  -3 -10  10        1.15        4.14      8.75 o 
  -2 -10  10       17.69       12.52      7.36 o 
  -1 -10  10       33.07       26.69      7.96 o 
   0 -10  10        2.69        9.98     10.62 o 
   1 -10  10       20.88        8.81     10.88 o 
   2 -10  10        6.56       -0.78      8.42 o 
   3 -10  10        7.06       -2.92      9.20 o 
   4 -10  10        0.19      -11.66      7.77 o 
   5 -10  10        0.16        6.09      9.26 o 
   6 -10  10        2.23        9.72      8.75 o 
  -6  -9  10        8.09        3.24     10.95 o 
  -5  -9  10        7.96       28.70     10.88 o 
  -4  -9  10        9.99        8.29      8.16 o 
  -3  -9  10        4.28        1.38      5.82 o 
  -2  -9  10        2.10       13.74      6.52 o 
  -1  -9  10        2.56       -0.17      5.72 o 
   0  -9  10       19.57       24.51      7.59 o 
   1  -9  10        0.98        2.46      9.65 o 
   2  -9  10        2.00       -2.79      8.68 o 
   3  -9  10        3.43       11.08     10.04 o 
   4  -9  10        2.39       -1.88      7.71 o 
   5  -9  10        1.82       -0.45      8.16 o 
   6  -9  10        1.46        1.43      8.49 o 
   7  -9  10        0.00        6.42     12.73 o 
  -7  -8  10        3.25        6.54     11.79 o 
  -6  -8  10        0.07       13.02     11.86 o 
  -5  -8  10       11.35       38.03     13.22 o 
  -4  -8  10        6.07        9.78     10.50 o 
  -3  -8  10       13.92        5.51      5.53 o 
  -2  -8  10       10.25       11.70      6.01 o 
  -1  -8  10      103.52      102.01     10.91 o 
   0  -8  10        0.30        0.76      5.30 o 
   1  -8  10        0.80        4.79      8.16 o 
   2  -8  10       22.25        8.23      9.85 o 
   3  -8  10        7.25       -7.00      8.03 o 
   4  -8  10        0.18        3.30      8.94 o 
   5  -8  10        1.52        0.97      8.16 o 
   6  -8  10        0.21       -2.79      9.13 o 
   7  -8  10        4.18        4.91      6.42 o 
   8  -8  10        1.51        2.91      6.24 o 
  -7  -7  10        0.64       -5.25      8.94 o 
  -6  -7  10        8.76       -7.64      9.39 o 
  -5  -7  10        5.48       18.53     10.56 o 
  -4  -7  10        2.18        9.07      9.26 o 
  -3  -7  10       18.13       19.90      7.41 o 
  -2  -7  10       16.09       18.86      6.59 o 
  -1  -7  10       13.93       18.30      6.21 o 
   0  -7  10       21.06       25.98      6.71 o 
   1  -7  10        8.67        3.17      8.29 o 
   2  -7  10       66.63       70.62     15.29 o 
   3  -7  10       15.90       19.56     10.69 o 
   4  -7  10        4.78       -3.23      4.95 o 
   5  -7  10        3.53        0.46      7.00 o 
   6  -7  10       11.62       15.92      5.47 o 
   7  -7  10        1.57       -5.22      4.72 o 
   8  -7  10        0.07        6.16      6.23 o 
   9  -7  10        1.75       -2.17      5.03 o 
  -8  -6  10        2.30       -6.61      9.52 o 
  -7  -6  10        2.75       -5.44      9.72 o 
  -6  -6  10        2.08        7.45     10.37 o 
  -5  -6  10       20.97       30.84     11.86 o 
  -4  -6  10        0.01       -3.56      8.23 o 
  -3  -6  10       15.15       19.16      5.49 o 
  -2  -6  10        0.85       -2.47      4.17 o 
  -1  -6  10       93.26       91.28      7.85 o 
   0  -6  10        9.17        5.86      4.18 o 
   1  -6  10       59.99       56.97      8.58 o 
   2  -6  10       43.49       51.03      8.35 o 
   3  -6  10       20.26       17.45      6.53 o 
   4  -6  10        4.65        6.28      5.24 o 
   5  -6  10        0.02        1.60      4.47 o 
   6  -6  10        4.73       -4.64      4.23 o 
   7  -6  10        2.87        1.68      4.67 o 
   8  -6  10        1.49        6.96      5.09 o 
   9  -6  10        0.10       -1.07      4.60 o 
  10  -6  10        0.21       -5.84      7.84 o 
  -8  -5  10        2.28       -5.73      6.53 o 
  -7  -5  10        7.85       10.71      7.23 o 
  -6  -5  10        1.60        0.56      5.65 o 
  -5  -5  10        0.33       -4.66      5.12 o 
  -4  -5  10        0.28       -3.40      4.65 o 
  -3  -5  10        4.41        4.48      4.15 o 
  -2  -5  10        3.05        1.34      4.02 o 
  -1  -5  10      120.54      137.28      9.21 o 
   0  -5  10       62.42       71.57      7.04 o 
   1  -5  10        3.21        3.36      4.96 o 
   2  -5  10       75.60       96.84     11.40 o 
   3  -5  10       79.13      106.53      8.77 o 
   4  -5  10        2.19        4.17      5.75 o 
   5  -5  10       22.40       17.17      6.81 o 
   6  -5  10       92.10       95.13      9.19 o 
   7  -5  10        0.00        2.10      4.80 o 
   8  -5  10        5.52       18.58      5.64 o 
   9  -5  10        2.59        8.38      6.93 o 
  10  -5  10        0.01        3.13      7.07 o 
  11  -5  10        1.41        2.46      7.37 o 
  -9  -4  10        0.03        1.51      7.09 o 
  -8  -4  10        0.10       12.33      7.71 o 
  -7  -4  10       11.58       21.38      7.77 o 
  -6  -4  10       46.61       40.68      8.27 o 
  -5  -4  10        0.85        5.38      5.29 o 
  -4  -4  10        5.21       -0.73      4.96 o 
  -3  -4  10       12.56        7.08      5.49 o 
  -2  -4  10        1.76       -0.51      3.56 o 
  -1  -4  10        0.29        3.40      3.80 o 
   0  -4  10      214.86      202.24      9.91 o 
   1  -4  10      175.61      156.47     11.63 o 
   2  -4  10       34.63       28.85      5.70 o 
   3  -4  10        0.02       -2.27      5.30 o 
   4  -4  10       35.46       57.39      6.97 o 
   5  -4  10       27.61       17.62      7.56 o 
   6  -4  10      103.72       90.71      8.86 o 
   7  -4  10        3.30       -3.83      4.26 o 
   8  -4  10        4.69        9.97      6.51 o 
   9  -4  10        0.16        4.13      6.02 o 
  10  -4  10        0.01        0.09      6.55 o 
  11  -4  10        0.01        3.24      7.52 o 
  -9  -3  10        1.48        3.65      7.04 o 
  -8  -3  10       12.25       15.07      7.36 o 
  -7  -3  10        3.58       10.53      6.77 o 
  -6  -3  10        2.38        5.97      6.21 o 
  -5  -3  10        0.67        1.45      5.38 o 
  -4  -3  10       10.53       11.81      7.55 o 
  -3  -3  10       13.39        8.95      5.64 o 
  -2  -3  10       32.74       37.72      5.75 o 
  -1  -3  10        7.31        2.91      3.37 o 
   0  -3  10      504.80      544.47     13.21 o 
   1  -3  10      751.83      832.33     19.51 o 
   2  -3  10      163.68      162.94      9.53 o 
   3  -3  10       27.81       33.73      7.16 o 
   4  -3  10      121.54      116.24      8.84 o 
   5  -3  10        6.44        4.96      3.80 o 
   6  -3  10       22.43       -1.32      5.47 o 
   7  -3  10        4.04        2.96      5.68 o 
   8  -3  10      105.58      112.79     12.13 o 
   9  -3  10       20.78       25.05      8.03 o 
  10  -3  10        0.47       -4.96     10.14 o 
  11  -3  10        8.07       12.63      7.75 o 
  -9  -2  10        0.24        0.96      6.86 o 
  -8  -2  10        3.63       -1.15      6.19 o 
  -7  -2  10        5.73       -2.63      8.52 o 
  -6  -2  10        0.29       -4.93      5.28 o 
  -5  -2  10       37.26       37.53      7.87 o 
  -4  -2  10       40.02       20.16     10.27 o 
  -3  -2  10       19.66       21.44      6.72 o 
  -2  -2  10        6.00        5.64      3.18 o 
  -1  -2  10      179.20      174.17      7.70 o 
   0  -2  10        0.54        0.51      2.85 o 
   1  -2  10      597.24      664.81     16.98 o 
   2  -2  10       84.08       77.22      9.27 o 
   3  -2  10        9.37        6.85      4.09 o 
   4  -2  10        2.52        3.02      4.81 o 
   5  -2  10      342.72      349.64     23.78 o 
   6  -2  10      124.66      121.06     11.77 o 
   7  -2  10      110.77      113.02     11.59 o 
   8  -2  10        6.56       18.38      7.29 o 
   9  -2  10        2.84        4.90      7.61 o 
  10  -2  10        7.84        1.85      6.34 o 
  11  -2  10        1.31        1.69      6.33 o 
  12  -2  10        3.65       -0.01      6.84 o 
  -9  -1  10        2.82       -0.65      6.31 o 
  -8  -1  10       13.18       10.45      7.68 o 
  -7  -1  10        0.09       -3.56      5.20 o 
  -6  -1  10       14.22        8.32      5.86 o 
  -5  -1  10       29.80       40.36     21.67 o 
  -4  -1  10        1.59        9.18      5.77 o 
  -3  -1  10       52.90       65.43      8.70 o 
  -2  -1  10        9.32        7.80      3.96 o 
  -1  -1  10        7.08       10.49      3.78 o 
   0  -1  10        3.40       -2.97      3.01 o 
   1  -1  10      404.85      389.97     15.90 o 
   2  -1  10       22.36       38.39     13.48 o 
   3  -1  10        2.06       -5.41      6.45 o 
   4  -1  10        0.21        2.34      4.60 o 
   5  -1  10       57.11       51.66      8.56 o 
   6  -1  10       15.46       26.75      8.49 o 
   7  -1  10       17.31       17.83      7.12 o 
   8  -1  10        0.00       -4.93      5.12 o 
   9  -1  10       94.58       80.36     11.01 o 
  10  -1  10        4.50       -3.08      5.79 o 
  11  -1  10        6.52       13.70      7.66 o 
  12  -1  10        0.71       21.15      9.91 o 
  -9   0  10        4.41        1.95      6.63 o 
  -8   0  10       14.21       14.81      7.54 o 
  -7   0  10        2.78        5.55      6.19 o 
  -6   0  10       13.13        4.59      5.74 o 
  -5   0  10        3.69        1.87      5.02 o 
  -4   0  10       79.32       65.30     21.22 o 
  -3   0  10       54.70       57.62      8.31 o 
  -2   0  10      172.70      188.62      8.94 o 
  -1   0  10        1.46        0.40      5.03 o 
   0   0  10       25.44       27.47      4.67 o 
   1   0  10      213.08      199.16     11.72 o 
   2   0  10        5.78        4.37      7.48 o 
   3   0  10       29.75       27.48      6.72 o 
   4   0  10       64.91       79.79     16.36 o 
   5   0  10       39.27       43.42      8.06 o 
   6   0  10        8.61       17.62      9.52 o 
   7   0  10        0.31       -1.12      5.35 o 
   8   0  10       28.42       31.79      8.17 o 
   9   0  10       40.35       14.51      7.42 o 
  10   0  10        9.22        8.81      6.81 o 
  11   0  10        3.84        9.47      7.41 o 
  12   0  10       10.26       18.04      9.05 o 
  -9   1  10        1.59       -0.28      6.52 o 
  -8   1  10       18.60       18.56      8.16 o 
  -7   1  10        0.89        6.09      6.16 o 
  -6   1  10       63.84       58.62      9.80 o 
  -5   1  10       32.34       28.00      7.26 o 
  -4   1  10       30.27       33.12     11.43 o 
  -3   1  10       13.06       21.18      6.27 o 
  -2   1  10       25.66       45.40      7.37 o 
  -1   1  10       12.92       10.61      5.12 o 
   0   1  10        5.03        9.63      3.74 o 
   1   1  10       79.79       79.68      8.56 o 
   2   1  10        0.27        4.92      4.82 o 
   3   1  10        0.87        5.57      7.97 o 
   4   1  10        1.13        0.34      7.39 o 
   5   1  10        0.36       -3.61      7.97 o 
   6   1  10       26.44       16.51      6.27 o 
   7   1  10        1.83        6.22      5.86 o 
   8   1  10        2.18        4.30      5.25 o 
   9   1  10        1.84       -1.20      4.90 o 
  10   1  10       17.19       17.60      7.72 o 
  11   1  10       28.87       26.69      8.41 o 
  12   1  10        6.22        5.77      6.30 o 
  -9   2  10        5.26       -2.69      6.71 o 
  -8   2  10        5.61       -8.56      5.71 o 
  -7   2  10       37.29       30.08      7.96 o 
  -6   2  10        1.03        4.96      5.43 o 
  -5   2  10       40.59       29.31      8.75 o 
  -4   2  10        4.12        2.68      6.96 o 
  -3   2  10        0.11       -8.36      5.57 o 
  -2   2  10        0.58        1.79      4.92 o 
  -1   2  10        0.05       -3.94      3.54 o 
   0   2  10       72.29       77.81      6.38 o 
   1   2  10       62.57       43.51      7.18 o 
   2   2  10       17.88       16.24     10.07 o 
   3   2  10       82.36      118.93     10.44 o 
   4   2  10       57.64       73.16      8.93 o 
   5   2  10        3.91       -1.08      4.40 o 
   6   2  10        4.96        0.14     15.65 o 
   7   2  10      229.18      187.77     13.88 o 
   8   2  10       88.52       73.24     10.35 o 
   9   2  10        2.49        7.34      5.54 o 
  10   2  10        0.58       -1.15      5.09 o 
  11   2  10       11.54        7.24      6.42 o 
  12   2  10        0.00       -4.24      6.02 o 
  -9   3  10        4.37      -10.22      8.71 o 
  -8   3  10        2.35       -2.88      5.74 o 
  -7   3  10       12.16       11.85      7.77 o 
  -6   3  10       74.18       64.85      9.95 o 
  -5   3  10        2.22       -0.26      5.28 o 
  -4   3  10       47.73       46.21     10.30 o 
  -3   3  10       53.08       49.48      8.16 o 
  -2   3  10        2.53        0.14      4.58 o 
  -1   3  10        2.35        1.51      3.43 o 
   0   3  10      120.85      113.79      7.39 o 
   1   3  10       77.91       95.39      9.25 o 
   2   3  10        4.25        5.54      4.97 o 
   3   3  10      122.79      116.51     10.44 o 
   4   3  10        0.14        1.76      4.74 o 
   5   3  10        1.19        2.24      5.04 o 
   6   3  10      117.24      150.75     12.43 o 
   7   3  10       65.90       35.98      8.28 o 
   8   3  10        7.87        9.15      5.86 o 
   9   3  10        4.28        9.13      6.07 o 
  10   3  10       24.56       18.01      7.19 o 
  11   3  10        2.97       18.92      8.10 o 
  12   3  10        0.00       -6.37      5.66 o 
  -9   4  10        0.43       -1.97      6.82 o 
  -8   4  10        1.33       -3.72      6.82 o 
  -7   4  10        5.66       16.00     10.95 o 
  -6   4  10        0.01        3.91      6.30 o 
  -5   4  10        8.58        7.39      5.95 o 
  -4   4  10        2.92        8.24      5.81 o 
  -3   4  10       22.31       33.08     14.64 o 
  -2   4  10        5.58       -0.48      4.56 o 
  -1   4  10       13.66       14.51      4.24 o 
   0   4  10        0.20        2.73      3.50 o 
   1   4  10       56.35       66.54     18.98 o 
   2   4  10        2.57        6.24      4.89 o 
   3   4  10       66.97       72.70      9.75 o 
   4   4  10       29.00       32.91      6.92 o 
   5   4  10        1.21       -1.77      4.34 o 
   6   4  10       62.73       87.46     10.18 o 
   7   4  10      199.07      191.31     13.86 o 
   8   4  10       11.19        3.35      5.28 o 
   9   4  10        0.54        0.22      5.33 o 
  10   4  10        0.99        2.14      5.43 o 
  11   4  10       11.29       11.01      6.86 o 
  12   4  10        4.45        3.42      6.95 o 
  -9   5  10        8.02        2.38      7.33 o 
  -8   5  10        1.64       -2.05      6.62 o 
  -7   5  10       13.33       13.79     11.79 o 
  -6   5  10        1.87       -3.15      5.64 o 
  -5   5  10       14.85        8.14      6.05 o 
  -4   5  10       66.17       63.99     12.28 o 
  -3   5  10        0.35        1.60      4.87 o 
  -2   5  10        7.32        5.44      4.99 o 
  -1   5  10       45.39       47.44      5.82 o 
   0   5  10       18.37        9.02      4.36 o 
   1   5  10        0.23        4.52      3.73 o 
   2   5  10       96.75      114.73     10.35 o 
   3   5  10       45.74       42.57      8.71 o 
   4   5  10       13.61       11.06      6.71 o 
   5   5  10       40.36       53.46     12.79 o 
   6   5  10       39.82       45.49      8.43 o 
   7   5  10      160.66      164.03     13.17 o 
   8   5  10       60.38       83.86     11.22 o 
   9   5  10       14.85       28.88      7.89 o 
  10   5  10        0.03       -2.71      5.05 o 
  11   5  10        6.40        6.87      6.49 o 
  12   5  10        0.45        1.09      7.09 o 
  -8   6  10        2.20       -0.14      6.95 o 
  -7   6  10        0.21       -4.60      6.32 o 
  -6   6  10       23.17       15.38      7.78 o 
  -5   6  10        5.94        5.38      5.82 o 
  -4   6  10       17.31       14.52      7.68 o 
  -3   6  10       25.89       18.77      6.28 o 
  -2   6  10       29.12       29.48      9.85 o 
  -1   6  10        4.21        7.60      5.33 o 
   0   6  10        5.15       -2.97      3.69 o 
   1   6  10       24.45       21.14      5.02 o 
   2   6  10       16.38       28.11      7.32 o 
   3   6  10       44.97       54.73     12.44 o 
   4   6  10        5.52        1.56      7.19 o 
   5   6  10        0.89        4.50      4.79 o 
   6   6  10      157.11      172.81     26.59 o 
   7   6  10      101.97      108.54     11.68 o 
   8   6  10        5.65        1.52      5.90 o 
   9   6  10       21.09       26.23      8.13 o 
  10   6  10       14.48        7.25     17.98 o 
  11   6  10        1.08        7.71      6.96 o 
  12   6  10        1.92       -2.95      5.76 o 
  -8   7  10        1.35       -4.59      7.47 o 
  -7   7  10        1.89        4.29      7.37 o 
  -6   7  10       24.86       33.74      8.68 o 
  -5   7  10        4.60       -1.62      5.69 o 
  -4   7  10        0.07       -0.93      5.20 o 
  -3   7  10        4.06       -1.94      4.81 o 
  -2   7  10       79.62       88.25     11.47 o 
  -1   7  10        3.80       -2.49      4.56 o 
   0   7  10        2.65       10.22      7.50 o 
   1   7  10      124.96      139.42      8.84 o 
   2   7  10       19.58       17.82      6.47 o 
   3   7  10        3.59       -0.60      5.09 o 
   4   7  10       74.04       82.41      9.88 o 
   5   7  10       93.99      112.83     11.35 o 
   6   7  10       77.07       72.68     18.37 o 
   7   7  10      169.44      178.19     29.48 o 
   8   7  10       26.49       44.85      9.11 o 
   9   7  10        0.54        1.93      5.81 o 
  10   7  10       14.67       28.28     12.24 o 
  11   7  10        1.47        3.61      8.42 o 
  -7   8  10        5.36        8.73      7.71 o 
  -6   8  10       25.78       17.76      7.60 o 
  -5   8  10       18.45       10.99      6.91 o 
  -4   8  10       12.91       17.78      6.93 o 
  -3   8  10        0.05        2.72      7.03 o 
  -2   8  10       72.41       92.09     10.47 o 
  -1   8  10        5.46        8.34      5.51 o 
   0   8  10        8.17        7.77      4.55 o 
   1   8  10       14.14       17.96      5.05 o 
   2   8  10      233.64      240.16     19.44 o 
   3   8  10       64.02       71.87      9.50 o 
   4   8  10        7.51        9.53      5.94 o 
   5   8  10       96.41      113.91     18.14 o 
   6   8  10       75.74       73.28      9.91 o 
   7   8  10       28.59       22.82      7.43 o 
   8   8  10        3.46       -0.91      9.01 o 
   9   8  10       27.52       24.54      7.93 o 
  10   8  10        1.22       12.19      7.52 o 
  11   8  10        3.29       11.40      7.97 o 
  -6   9  10        8.48        3.28      7.28 o 
  -5   9  10        6.07       11.38      7.16 o 
  -4   9  10       60.80       56.42      9.76 o 
  -3   9  10       29.07       41.42      9.43 o 
  -2   9  10       73.33       72.35     11.66 o 
  -1   9  10      157.47      160.19     12.54 o 
   0   9  10        5.81        0.53      4.07 o 
   1   9  10       23.77       21.93      5.57 o 
   2   9  10        1.33        2.44      5.15 o 
   3   9  10        2.24        1.43      5.13 o 
   4   9  10        1.62        8.22      5.63 o 
   5   9  10        2.30       10.26      5.85 o 
   6   9  10       72.81      103.36     11.33 o 
   7   9  10       36.61       38.45      8.31 o 
   8   9  10        3.45       18.21      6.54 o 
   9   9  10        5.76        3.37      9.59 o 
  10   9  10        1.39       -6.67     10.43 o 
  -6  10  10        0.04        4.78      7.40 o 
  -5  10  10        3.97        1.92      6.91 o 
  -4  10  10        1.78        4.12      6.40 o 
  -3  10  10        0.03        5.86      6.75 o 
  -2  10  10        9.91        7.35      6.50 o 
  -1  10  10       32.61       42.76      8.49 o 
   0  10  10        1.62        5.03      5.46 o 
   1  10  10        8.64        2.09      6.13 o 
   2  10  10       65.89       98.46     10.55 o 
   3  10  10       12.90       12.31      9.46 o 
   4  10  10        3.22        7.90      8.68 o 
   5  10  10        0.65       -1.75      7.77 o 
   6  10  10        6.18        0.78      7.90 o 
   7  10  10       17.05       12.89     10.04 o 
   8  10  10        3.15        2.66      7.90 o 
   9  10  10        7.03        4.92     11.21 o 
  10  10  10        5.02        3.76     12.05 o 
  -5  11  10        6.65       23.71     12.31 o 
  -4  11  10        7.26       10.30     10.62 o 
  -3  11  10        4.27       12.24      9.72 o 
  -2  11  10        1.11       -2.98      8.68 o 
  -1  11  10        2.23       -2.85      8.62 o 
   0  11  10        0.03       15.55      9.20 o 
   1  11  10        6.02       12.78      6.04 o 
   2  11  10        5.51        8.29      8.49 o 
   3  11  10        1.19        2.01      8.16 o 
   4  11  10        2.90       -5.31      8.10 o 
   5  11  10        2.09        9.01      9.52 o 
   6  11  10       45.36       76.19     17.04 o 
   7  11  10        9.69        7.77     10.24 o 
   8  11  10        3.69       20.54     11.73 o 
   9  11  10        1.18        2.85     11.99 o 
  -3  12  10        0.48       -4.08      9.01 o 
  -2  12  10        5.25       20.54     11.53 o 
  -1  12  10        0.85        4.73      9.72 o 
   0  12  10        4.99       13.99     10.69 o 
   1  12  10        7.46       23.58      7.00 o 
   2  12  10       17.14       46.84     12.63 o 
   3  12  10        1.35       -8.29      6.80 o 
   4  12  10        0.20        1.43      7.97 o 
   5  12  10        0.46        6.28      9.01 o 
   6  12  10        0.53        0.52      8.94 o 
   7  12  10        2.19       -3.43      7.64 o 
   8  12  10        2.77        9.52      9.13 o 
  -2  13  10        3.07        7.06     10.17 o 
  -1  13  10        2.06        0.65      9.26 o 
   0  13  10        0.53        9.91      9.91 o 
   1  13  10        1.14        1.87      6.13 o 
   2  13  10        0.44       -7.26      7.13 o 
   3  13  10        1.80       -1.55      7.58 o 
   4  13  10        0.61        7.00      9.20 o 
   5  13  10        0.01        1.88      9.39 o 
   6  13  10        7.47       -0.39      8.62 o 
  -3 -10  11        0.42        3.26      6.68 o 
  -2 -10  11        3.96        4.28      6.83 o 
  -1 -10  11        9.13       -2.46      9.78 o 
   0 -10  11        8.29       20.67     12.31 o 
   1 -10  11        4.11       -0.26     10.24 o 
   2 -10  11       11.44       31.87     14.51 o 
   3 -10  11        0.79       -6.61      9.33 o 
   4 -10  11        0.22      -10.24     10.43 o 
  -4  -9  11        0.29        0.78      7.13 o 
  -3  -9  11        2.09        3.07      6.59 o 
  -2  -9  11        5.47        9.22      6.69 o 
  -1  -9  11        0.02       19.18     12.18 o 
   0  -9  11        1.61        7.71     10.82 o 
   1  -9  11        0.01        5.25      9.52 o 
   2  -9  11        3.43       -4.34      8.75 o 
   3  -9  11        0.32        5.31      9.78 o 
   4  -9  11        0.02        2.46      9.72 o 
   5  -9  11        0.75       10.62     11.08 o 
   6  -9  11        0.11       -0.42      7.62 o 
  -5  -8  11        1.19        3.63     10.95 o 
  -4  -8  11       33.92        4.60     11.21 o 
  -3  -8  11        0.22        2.40      7.52 o 
  -2  -8  11        2.06        7.35      8.84 o 
  -1  -8  11        0.68        7.77      9.72 o 
   0  -8  11        0.84        9.59      9.91 o 
   1  -8  11        0.70       -3.43      8.81 o 
   2  -8  11        0.02        4.60      8.42 o 
   3  -8  11        1.54        2.79      9.13 o 
   4  -8  11        4.51       -0.58     10.17 o 
   5  -8  11        1.74       -3.50      8.88 o 
   6  -8  11        0.00        2.10      6.38 o 
   7  -8  11        1.29        4.97      7.26 o 
  -6  -7  11        2.62        8.55     10.88 o 
  -5  -7  11        1.05       -3.95      9.98 o 
  -4  -7  11       12.41       29.74     12.05 o 
  -3  -7  11        0.11        3.69      9.20 o 
  -2  -7  11        1.84        8.77      9.65 o 
  -1  -7  11        4.66        9.65      8.23 o 
   0  -7  11        0.70       -7.39      7.84 o 
   1  -7  11        1.36       -5.51      7.19 o 
   2  -7  11        6.46       18.85     10.69 o 
   3  -7  11        1.17       -5.77      6.61 o 
   4  -7  11       16.75       19.24     11.40 o 
   5  -7  11        1.11        1.16      5.29 o 
   6  -7  11        1.46        5.71      5.52 o 
   7  -7  11        0.28        6.70      6.88 o 
   8  -7  11        1.22       -2.27      5.17 o 
  -7  -6  11        0.03       -6.28      9.13 o 
  -6  -6  11        0.26      -11.86      8.94 o 
  -5  -6  11        6.15       -0.26      9.33 o 
  -4  -6  11        8.73       17.62     10.88 o 
  -3  -6  11        0.02        5.05      8.62 o 
  -2  -6  11        0.40       -5.47      6.35 o 
  -1  -6  11       15.06       23.97      5.50 o 
   0  -6  11        6.91       -4.08      5.34 o 
   1  -6  11       18.49       15.05      6.21 o 
   2  -6  11       20.79       26.11      9.01 o 
   3  -6  11        3.90        8.94      4.67 o 
   4  -6  11       24.74       23.33      5.73 o 
   5  -6  11        1.42        3.77      4.27 o 
   6  -6  11       11.72       15.14      5.75 o 
   7  -6  11        4.13       -1.30      4.70 o 
   8  -6  11        0.57       -5.54      4.79 o 
   9  -6  11        0.02       -5.35      6.12 o 
  -7  -5  11        6.78        4.98     15.39 o 
  -6  -5  11        0.95        1.37      6.93 o 
  -5  -5  11        2.66        5.97      6.11 o 
  -4  -5  11        2.42       -4.51      4.82 o 
  -3  -5  11        1.14        8.29      6.06 o 
  -2  -5  11       24.53       39.82      6.35 o 
  -1  -5  11        2.12        0.82      6.54 o 
   0  -5  11      211.64      247.68     14.97 o 
   1  -5  11        3.26        5.98      5.70 o 
   2  -5  11        2.35        4.34      4.29 o 
   3  -5  11        9.62       13.99      4.74 o 
   4  -5  11        0.17        0.56      5.45 o 
   5  -5  11        1.99        2.15      3.98 o 
   6  -5  11        9.75       10.94      8.98 o 
   7  -5  11       12.51        2.16      4.81 o 
   8  -5  11        0.12       -7.52      5.20 o 
   9  -5  11        2.56        3.97      6.94 o 
  10  -5  11        0.51        2.70      7.19 o 
  -8  -4  11        2.06       13.79      8.06 o 
  -7  -4  11       10.23       10.45      7.39 o 
  -6  -4  11        0.80       -5.46      5.70 o 
  -5  -4  11        8.88        4.49      6.02 o 
  -4  -4  11        0.09       -5.54      4.88 o 
  -3  -4  11       26.41       19.81      6.78 o 
  -2  -4  11       67.12       48.27      6.63 o 
  -1  -4  11      107.65      110.17      7.34 o 
   0  -4  11       15.38       10.98      4.62 o 
   1  -4  11        1.66        3.58      4.07 o 
   2  -4  11       22.84       18.53      5.91 o 
   3  -4  11      126.85      119.00      9.25 o 
   4  -4  11        2.09       -1.41      3.77 o 
   5  -4  11        1.91        1.29      3.98 o 
   6  -4  11       33.92       31.02      6.10 o 
   7  -4  11        1.90        6.27     16.42 o 
   8  -4  11        0.74        2.62      6.41 o 
   9  -4  11        0.58        1.17      7.45 o 
  10  -4  11        3.53        3.85      6.86 o 
  -8  -3  11        0.01       -6.01      6.49 o 
  -7  -3  11       49.22       26.18      8.26 o 
  -6  -3  11       21.94       12.78      8.84 o 
  -5  -3  11        0.04        1.39      5.63 o 
  -4  -3  11        1.13       -6.43      4.29 o 
  -3  -3  11       70.36       81.89     10.10 o 
  -2  -3  11       63.64       72.24      6.19 o 
  -1  -3  11      141.67      159.85      8.19 o 
   0  -3  11       38.81       39.85      6.09 o 
   1  -3  11       15.07       17.13      5.32 o 
   2  -3  11       16.81       19.23      5.04 o 
   3  -3  11        1.16       -2.00      3.27 o 
   4  -3  11       63.92       70.76      7.66 o 
   5  -3  11       77.76       82.26     10.36 o 
   6  -3  11       46.32       25.47      7.18 o 
   7  -3  11        7.69        4.81      6.37 o 
   8  -3  11       15.14       12.87      7.03 o 
   9  -3  11        0.00        4.87     11.63 o 
  10  -3  11        1.38       -1.13      6.48 o 
  11  -3  11        1.77        5.70      7.67 o 
  -8  -2  11        6.97       -3.69      6.61 o 
  -7  -2  11       17.38        6.27      7.11 o 
  -6  -2  11       18.73       17.19      7.16 o 
  -5  -2  11        0.03        1.87      5.46 o 
  -4  -2  11       16.16        4.07      9.56 o 
  -3  -2  11        0.02        1.09      5.09 o 
  -2  -2  11      189.12      209.00     13.20 o 
  -1  -2  11       74.34       69.13      5.94 o 
   0  -2  11      102.71      111.18      8.64 o 
   1  -2  11      158.86      155.17     12.09 o 
   2  -2  11      211.46      171.25     12.71 o 
   3  -2  11       88.37       81.46     23.23 o 
   4  -2  11      117.40      130.28     11.77 o 
   5  -2  11       82.59       95.08     11.13 o 
   6  -2  11       81.67       59.60      9.52 o 
   7  -2  11        0.01       -4.22      5.54 o 
   8  -2  11       35.29       19.74      7.65 o 
   9  -2  11        8.49       11.64      8.10 o 
  10  -2  11        0.01        7.48      6.76 o 
  11  -2  11        1.68        1.17      7.05 o 
  -8  -1  11        6.38       -0.20      6.86 o 
  -7  -1  11        8.79       16.92      8.88 o 
  -6  -1  11        0.21       -0.22      5.64 o 
  -5  -1  11       55.18       53.44     23.74 o 
  -4  -1  11        1.10        5.26     12.08 o 
  -3  -1  11        5.91        1.05      8.91 o 
  -2  -1  11       84.47       98.40     17.01 o 
  -1  -1  11       55.84       59.58      6.55 o 
   0  -1  11       54.02       66.78      8.98 o 
   1  -1  11        0.19       -4.34      4.54 o 
   2  -1  11      132.55      119.91     10.84 o 
   3  -1  11       50.47       55.03     12.11 o 
   4  -1  11       58.22       38.61     12.21 o 
   5  -1  11      114.95      101.90     11.08 o 
   6  -1  11       85.04       64.90      9.89 o 
   7  -1  11       82.12       77.81     10.89 o 
   8  -1  11        6.19        0.53      6.04 o 
   9  -1  11        1.78        6.09      6.12 o 
  10  -1  11        8.56        7.29      6.90 o 
  11  -1  11        1.29       10.23      7.33 o 
  -9   0  11        0.40       -8.80      6.55 o 
  -8   0  11        3.20       -8.60      8.55 o 
  -7   0  11        1.55       -1.86      6.08 o 
  -6   0  11        2.43        0.61      5.69 o 
  -5   0  11        2.67        2.72      5.01 o 
  -4   0  11        0.20        2.56      5.04 o 
  -3   0  11       31.83       24.85      6.82 o 
  -2   0  11        0.03       -4.04      4.23 o 
  -1   0  11       90.95       90.10      7.40 o 
   0   0  11      127.14      136.98     10.89 o 
   1   0  11        2.33       -3.82      4.01 o 
   2   0  11        8.18        1.77      5.19 o 
   3   0  11       66.81       79.71      9.78 o 
   4   0  11       75.17       62.79      9.21 o 
   5   0  11       11.55        5.97      5.61 o 
   6   0  11      155.17      134.88     18.07 o 
   7   0  11       38.41       29.28      7.86 o 
   8   0  11        0.51       -5.73      5.29 o 
   9   0  11       13.51       18.06      7.94 o 
  10   0  11       16.91       21.71      8.35 o 
  11   0  11        0.38       -0.21      7.11 o 
  12   0  11        0.20       -5.13      7.41 o 
  -8   1  11        7.68        9.28      7.39 o 
  -7   1  11        5.76        1.41      6.02 o 
  -6   1  11        1.55        3.30      5.91 o 
  -5   1  11       47.98       32.73      7.72 o 
  -4   1  11       74.64       72.44      9.68 o 
  -3   1  11        1.24       -4.52      4.77 o 
  -2   1  11       62.07       62.16      8.61 o 
  -1   1  11      128.49      148.21     13.39 o 
   0   1  11      103.38      104.81     13.60 o 
   1   1  11       15.65        5.33      5.18 o 
   2   1  11       23.84       25.19      6.48 o 
   3   1  11        6.48        4.85      5.20 o 
   4   1  11       23.11       23.92      7.07 o 
   5   1  11        1.84        3.81      6.32 o 
   6   1  11       18.57       20.88      6.98 o 
   7   1  11       34.12       26.80      7.70 o 
   8   1  11       21.49       20.87     10.79 o 
   9   1  11       13.89       23.04      7.81 o 
  10   1  11        9.41        8.58      7.05 o 
  11   1  11        0.60       -2.90      5.95 o 
  12   1  11        0.37       -1.56      6.36 o 
  -8   2  11        0.17        0.24      6.66 o 
  -7   2  11        0.20       -1.78      7.71 o 
  -6   2  11        0.00        2.52      5.54 o 
  -5   2  11        1.10        3.86      5.19 o 
  -4   2  11        0.57        2.01      4.42 o 
  -3   2  11       12.58       15.35      7.77 o 
  -2   2  11       40.26       34.50     16.03 o 
  -1   2  11       85.02      108.42      7.63 o 
   0   2  11       45.61       38.75      7.48 o 
   1   2  11        0.08       -0.78      4.76 o 
   2   2  11        7.69       22.20      6.52 o 
   3   2  11       92.47      133.39     15.81 o 
   4   2  11       18.44       17.73      8.00 o 
   5   2  11       23.06       18.35      6.55 o 
   6   2  11       79.12       70.72     10.21 o 
   7   2  11       18.39       12.85      9.23 o 
   8   2  11       37.68       46.39      9.25 o 
   9   2  11        3.08       12.93      6.79 o 
  10   2  11        0.20        2.18      5.83 o 
  11   2  11        0.07        9.28      6.54 o 
  12   2  11        6.68        6.86      7.30 o 
  -8   3  11        0.02        3.63      6.95 o 
  -7   3  11       15.49       10.12      6.89 o 
  -6   3  11        0.15        0.61      9.26 o 
  -5   3  11        1.12        3.24      5.50 o 
  -4   3  11        2.87       -0.29      4.76 o 
  -3   3  11        0.15        1.94      4.94 o 
  -2   3  11        0.84        3.18      4.92 o 
  -1   3  11      112.27      123.91     10.25 o 
   0   3  11       49.65       49.51      8.20 o 
   1   3  11       27.70       29.27      6.91 o 
   2   3  11        0.00        2.92      4.95 o 
   3   3  11        3.86        6.96      8.97 o 
   4   3  11        1.62        5.12      4.95 o 
   5   3  11        3.61       10.61      5.69 o 
   6   3  11        8.96        9.16      5.62 o 
   7   3  11       25.46       15.14      6.57 o 
   8   3  11        7.02        7.56      9.94 o 
   9   3  11        1.82       -0.16      5.77 o 
  10   3  11        4.90        7.46      6.16 o 
  11   3  11        3.06       -2.90      6.80 o 
  12   3  11       20.38       30.99      9.15 o 
  -8   4  11        0.06       -1.19      7.07 o 
  -7   4  11        6.40        5.29      7.01 o 
  -6   4  11        0.00        0.89      5.67 o 
  -5   4  11        0.72       -1.18      5.34 o 
  -4   4  11        0.28        4.46      5.38 o 
  -3   4  11        4.72        8.34      5.91 o 
  -2   4  11        1.74       -6.24      4.16 o 
  -1   4  11       11.53        8.94      5.14 o 
   0   4  11        2.86        3.68      5.54 o 
   1   4  11       19.59       21.51      8.91 o 
   2   4  11        6.80        4.56      5.33 o 
   3   4  11       89.89       79.43     10.30 o 
   4   4  11       22.43        8.15     11.34 o 
   5   4  11       15.54       18.04      6.11 o 
   6   4  11        9.57        5.74      9.59 o 
   7   4  11       99.42       97.83     11.25 o 
   8   4  11       39.10       20.54      7.30 o 
   9   4  11        5.33        0.43     11.30 o 
  10   4  11        3.07       -2.89      6.15 o 
  11   4  11        0.03        0.69      5.74 o 
  12   4  11        2.36        6.45      7.25 o 
  -8   5  11        2.01        5.09      9.23 o 
  -7   5  11        0.46       -3.23      5.76 o 
  -6   5  11        1.42       -0.14      7.74 o 
  -5   5  11        0.09        2.34      6.27 o 
  -4   5  11        0.10       -4.94      5.05 o 
  -3   5  11       12.05        7.06      6.41 o 
  -2   5  11        6.38        3.88      4.94 o 
  -1   5  11       15.02       28.45      8.94 o 
   0   5  11       24.81       20.48      6.13 o 
   1   5  11       24.32       24.95      6.83 o 
   2   5  11        8.27        6.20      5.46 o 
   3   5  11       37.34       55.92      9.07 o 
   4   5  11       14.83       14.91      5.96 o 
   5   5  11        0.28        0.63      4.58 o 
   6   5  11       31.03       27.28      7.74 o 
   7   5  11        1.82        3.72      5.30 o 
   8   5  11        6.39        6.08     10.98 o 
   9   5  11        0.27        6.47      6.30 o 
  10   5  11        0.00        2.34      5.84 o 
  11   5  11        0.03        5.44      6.78 o 
  -7   6  11        3.07        3.33      7.10 o 
  -6   6  11        5.06       -8.02      6.13 o 
  -5   6  11       18.95       12.69      7.35 o 
  -4   6  11        0.29        0.93      5.22 o 
  -3   6  11        0.00        3.95      5.61 o 
  -2   6  11       43.12       39.13     10.62 o 
  -1   6  11       12.24        8.73      5.79 o 
   0   6  11        0.84       -1.94      4.56 o 
   1   6  11       69.82       72.28      9.42 o 
   2   6  11       17.10       24.17      6.99 o 
   3   6  11        0.94        7.61      5.15 o 
   4   6  11       14.88       14.95      6.09 o 
   5   6  11       19.72       18.29      7.06 o 
   6   6  11       15.19        3.48      5.57 o 
   7   6  11        2.25        1.55      5.59 o 
   8   6  11        0.59        7.77      5.90 o 
   9   6  11        6.90       12.32      8.13 o 
  10   6  11        2.03        1.68      6.36 o 
  11   6  11        6.20        0.28      6.24 o 
  -7   7  11        1.26        4.27      7.51 o 
  -6   7  11       16.88       12.87      8.09 o 
  -5   7  11       17.97       22.50      8.14 o 
  -4   7  11        0.65       -0.22      5.38 o 
  -3   7  11        0.92        1.54      5.70 o 
  -2   7  11       13.80       16.18     18.40 o 
  -1   7  11       26.74       18.79      6.36 o 
   0   7  11        2.15        3.41      5.90 o 
   1   7  11       49.31       47.42      8.42 o 
   2   7  11        4.30        6.62     12.70 o 
   3   7  11        1.53       12.15      5.76 o 
   4   7  11       21.87       17.82      9.56 o 
   5   7  11        0.91       -1.44      4.68 o 
   6   7  11        0.01        4.66      5.06 o 
   7   7  11        5.08        4.88      5.25 o 
   8   7  11        7.56        5.95      6.07 o 
   9   7  11        3.45        6.39      6.67 o 
  10   7  11        1.24       -2.86     10.75 o 
  11   7  11        2.83        4.35      7.11 o 
  -6   8  11       22.52       12.47      7.30 o 
  -5   8  11       72.37       80.95     11.54 o 
  -4   8  11       34.16       23.23     12.47 o 
  -3   8  11       37.00       35.55      8.53 o 
  -2   8  11        2.97        2.81      5.33 o 
  -1   8  11      152.21      198.91     17.72 o 
   0   8  11        9.04       14.00      6.24 o 
   1   8  11        1.38        2.51      6.74 o 
   2   8  11        0.46       -5.35      5.07 o 
   3   8  11       82.73       69.90     10.56 o 
   4   8  11        2.77        5.63      7.35 o 
   5   8  11        1.86        3.27      5.51 o 
   6   8  11       18.80       13.27      6.58 o 
   7   8  11        1.41        6.88      5.98 o 
   8   8  11        3.23        7.43      7.26 o 
   9   8  11        4.93        0.04      6.09 o 
  10   8  11        0.35       -0.48      6.79 o 
  -5   9  11        0.72       -3.23      5.80 o 
  -4   9  11       10.38       11.03      7.28 o 
  -3   9  11        1.20        0.32      5.57 o 
  -2   9  11        0.01        0.07      5.47 o 
  -1   9  11        3.54        8.96      5.89 o 
   0   9  11        1.25       -0.78      5.19 o 
   1   9  11       22.89       20.71     10.85 o 
   2   9  11       15.06       22.88      6.85 o 
   3   9  11        4.66       -7.43      4.96 o 
   4   9  11        6.64       14.60      8.45 o 
   5   9  11       48.46       60.94      9.59 o 
   6   9  11       23.76       13.94      6.80 o 
   7   9  11       10.68       11.14      7.45 o 
   8   9  11        9.38        6.59      6.26 o 
   9   9  11        0.21        6.87     11.73 o 
  10   9  11        0.09       16.33     14.32 o 
  -5  10  11        1.98       -3.73      9.23 o 
  -4  10  11        1.20        2.65     10.59 o 
  -3  10  11        4.05       -1.50      6.46 o 
  -2  10  11        0.36       13.11      6.66 o 
  -1  10  11        0.00        6.84      5.95 o 
   0  10  11        0.22       -2.49      5.04 o 
   1  10  11        1.84       -5.67      5.45 o 
   2  10  11        2.02        3.18      8.42 o 
   3  10  11        1.47       -3.96      5.43 o 
   4  10  11       16.70       18.85      9.85 o 
   5  10  11        0.40        5.90      7.97 o 
   6  10  11        5.91        7.39      8.68 o 
   7  10  11       22.18       12.70     10.56 o 
   8  10  11       13.44        0.84      8.75 o 
   9  10  11        1.80        5.51     10.30 o 
  -3  11  11        4.71       21.06     11.34 o 
  -2  11  11        0.55       13.28     10.43 o 
  -1  11  11        6.62        6.02      9.39 o 
   0  11  11        5.57       -6.15      7.00 o 
   1  11  11        0.00       -4.86      7.00 o 
   2  11  11        0.96        2.92      7.77 o 
   3  11  11        0.04        7.00      8.49 o 
   4  11  11        0.21       14.71     10.30 o 
   5  11  11        4.59        7.64      9.72 o 
   6  11  11        0.00       -0.39      9.07 o 
   7  11  11       29.42       28.70     12.24 o 
   8  11  11        2.17       15.29     11.53 o 
  -2  12  11        0.18      -12.44      8.29 o 
  -1  12  11        2.25       11.27     10.50 o 
   0  12  11        5.73        0.13      8.88 o 
   2  12  11        0.11       -0.58      8.29 o 
   3  12  11        1.38       20.93     11.14 o 
   4  12  11        6.31       -2.01      8.03 o 
   5  12  11        2.04      -11.08      7.39 o 
   6  12  11       15.46       11.34     12.18 o 
   2  13  11        0.14       16.58     10.75 o 
   3  13  11        1.86        0.32      8.55 o 
   4  13  11        0.95      -10.88      7.26 o 
  -2  -9  12        1.80       -1.30      9.72 o 
  -1  -9  12        1.51       -5.96      8.81 o 
   0  -9  12        6.31       14.38     11.66 o 
   1  -9  12        1.02       -5.18      8.10 o 
   2  -9  12        1.12        3.04     10.50 o 
   3  -9  12        2.25        4.60     10.62 o 
   4  -9  12        0.68        3.37     11.01 o 
  -4  -8  12        4.05       -1.10      7.71 o 
  -3  -8  12        0.09        1.49      8.42 o 
  -2  -8  12        3.85        0.65      9.59 o 
  -1  -8  12        2.60       -7.06      9.52 o 
   0  -8  12        0.01        0.71      8.94 o 
   1  -8  12        1.66       15.03     11.47 o 
   2  -8  12        2.39       -0.13      9.72 o 
   3  -8  12        1.01        1.10      9.20 o 
   4  -8  12        1.08      -12.05      8.03 o 
   5  -8  12        3.67       10.82      6.22 o 
   6  -8  12        0.69        5.28      7.62 o 
  -5  -7  12        0.18       -0.52     10.04 o 
  -4  -7  12       10.16       12.96     12.05 o 
  -3  -7  12        0.59        0.91      9.65 o 
  -2  -7  12        5.30        3.37      9.39 o 
  -1  -7  12        2.26        6.02     10.17 o 
   0  -7  12        0.07        7.90      9.52 o 
   1  -7  12        0.30        2.85      8.36 o 
   2  -7  12        1.24        6.28      9.98 o 
   3  -7  12        0.03       11.73     10.17 o 
   4  -7  12        0.33        3.14      5.93 o 
   5  -7  12        0.09       -5.80     14.48 o 
   6  -7  12        3.34        5.28      5.61 o 
   7  -7  12        0.57       -5.04      6.75 o 
  -6  -6  12        2.05        6.41     11.73 o 
  -5  -6  12        0.62       -0.32     10.62 o 
  -4  -6  12        1.82       -1.88      9.33 o 
  -3  -6  12        9.65       -0.71      9.13 o 
  -1  -6  12       14.35       21.12      9.91 o 
   0  -6  12       25.81       24.47      7.29 o 
   1  -6  12        3.48        3.28      5.91 o 
   2  -6  12        2.13       -4.18      3.71 o 
   3  -6  12        1.67       -1.03      4.20 o 
   4  -6  12        1.36        1.76      4.37 o 
   5  -6  12        7.87        7.27      4.71 o 
   6  -6  12        0.05       -1.44      4.30 o 
   7  -6  12        3.34       -1.80      5.24 o 
   8  -6  12        0.14       13.74      7.46 o 
  -6  -5  12        0.39       -4.31      6.53 o 
  -5  -5  12        3.20       -3.59      5.93 o 
  -4  -5  12        0.94        7.25     11.01 o 
  -3  -5  12       12.67       16.86      7.11 o 
  -2  -5  12        0.04        5.90      8.49 o 
  -1  -5  12        0.05       -4.05      4.14 o 
   0  -5  12        1.66        1.32      4.35 o 
   1  -5  12       11.24       -1.34      5.00 o 
   2  -5  12        3.70        3.48      4.67 o 
   3  -5  12        7.48        8.44      4.40 o 
   4  -5  12        2.50        1.63      4.96 o 
   5  -5  12        1.80        0.12      4.07 o 
   6  -5  12        2.20        8.44      4.76 o 
   7  -5  12        0.06        1.22      8.94 o 
   8  -5  12        0.31        2.53      6.65 o 
   9  -5  12        0.00        1.80      7.37 o 
  -7  -4  12        0.14        1.65      6.83 o 
  -6  -4  12        8.21       11.88     15.61 o 
  -5  -4  12       13.45       11.68      9.69 o 
  -4  -4  12        1.71       -6.95      7.45 o 
  -3  -4  12        0.44      -10.04      7.19 o 
  -2  -4  12        8.48        1.04      7.84 o 
  -1  -4  12        2.60       -4.28      3.60 o 
   0  -4  12        7.54       16.13      5.09 o 
   1  -4  12       53.37       71.93      8.02 o 
   2  -4  12        3.72        9.02      6.13 o 
   3  -4  12       12.26       10.23      4.78 o 
   4  -4  12       14.54        9.97      4.59 o 
   5  -4  12        0.27       -2.76      3.78 o 
   6  -4  12        1.59        0.42      5.93 o 
   7  -4  12        8.20        4.72      6.45 o 
   8  -4  12        0.11        5.86      6.85 o 
   9  -4  12        0.01       15.45      7.81 o 
  -7  -3  12        3.52        0.44      8.49 o 
  -6  -3  12        4.85        6.61      7.15 o 
  -5  -3  12        4.41        0.17      5.51 o 
  -4  -3  12       22.49       20.88      7.28 o 
  -3  -3  12        0.03       -7.33      4.89 o 
  -2  -3  12      216.02      219.94     21.18 o 
  -1  -3  12       24.16       18.82      5.09 o 
   0  -3  12       27.24       14.24      4.79 o 
   1  -3  12      218.95      222.65     11.69 o 
   2  -3  12      112.63      109.38      9.19 o 
   3  -3  12        1.23       -2.77      3.73 o 
   4  -3  12        2.56        2.01      5.35 o 
   5  -3  12        1.90       -1.11      5.02 o 
   6  -3  12        3.66        2.77      5.49 o 
   7  -3  12        2.30       -3.17      5.65 o 
   8  -3  12        0.69        1.89      6.47 o 
   9  -3  12        0.71       -8.47      6.05 o 
  10  -3  12        1.27        4.85      7.69 o 
  -7  -2  12        4.15        3.42      9.62 o 
  -6  -2  12        2.56       -2.52      5.91 o 
  -5  -2  12       74.63       75.15     11.07 o 
  -4  -2  12        0.08       -0.28      5.40 o 
  -3  -2  12        0.66       -4.61      8.07 o 
  -2  -2  12       76.63       77.68     14.84 o 
  -1  -2  12      136.62      145.68     11.87 o 
   0  -2  12       16.75       25.49      6.86 o 
   1  -2  12      225.48      262.79     14.99 o 
   2  -2  12        0.01       -5.58      4.27 o 
   3  -2  12        0.03        7.27      6.80 o 
   4  -2  12        3.24        2.86      5.30 o 
   5  -2  12        0.99        6.62      5.44 o 
   6  -2  12        5.12        2.33      5.27 o 
   7  -2  12        0.94       -2.98      5.51 o 
   8  -2  12        0.00        1.14      6.38 o 
   9  -2  12        0.42        6.83      6.88 o 
  10  -2  12        0.20       -6.36      6.29 o 
  -7  -1  12       11.83       14.59      7.97 o 
  -6  -1  12       14.31       31.06     18.01 o 
  -5  -1  12       40.42       41.14      8.91 o 
  -4  -1  12       18.34       20.10      7.21 o 
  -3  -1  12       45.95       44.22      8.71 o 
  -2  -1  12       37.30       42.12     17.98 o 
  -1  -1  12       32.01       32.93      7.48 o 
   0  -1  12      134.12      155.94     12.30 o 
   1  -1  12       87.79       76.83     10.14 o 
   2  -1  12        3.15       -0.08      4.82 o 
   3  -1  12       33.24       25.94      9.75 o 
   4  -1  12       14.21       17.14      6.53 o 
   5  -1  12        7.61        9.43      6.16 o 
   6  -1  12        3.75        4.11      5.67 o 
   7  -1  12        2.78        2.33      8.23 o 
   8  -1  12        2.34       -6.27      5.83 o 
   9  -1  12        3.26        2.18      6.41 o 
  10  -1  12        0.04        7.85      7.30 o 
  11  -1  12        1.52        1.70      7.37 o 
  -8   0  12        0.04        8.68      8.37 o 
  -7   0  12       15.25       12.72      7.60 o 
  -6   0  12        9.42       17.91      7.70 o 
  -5   0  12       14.59       20.34      7.33 o 
  -4   0  12        8.65       -0.31      5.05 o 
  -3   0  12        1.52        2.29      5.48 o 
  -2   0  12        3.68        2.11      5.40 o 
  -1   0  12       16.92       10.75      8.55 o 
   0   0  12       55.81       47.55      9.10 o 
   1   0  12       27.25       29.71      7.66 o 
   2   0  12        0.06        0.24      5.30 o 
   3   0  12      101.16       96.48     10.90 o 
   4   0  12       18.15       23.35      7.14 o 
   5   0  12        6.21        7.53     13.02 o 
   6   0  12        1.77        6.87      6.09 o 
   7   0  12        2.13        5.33      6.43 o 
   8   0  12        0.26       -2.74     10.20 o 
   9   0  12        3.04        0.74      6.59 o 
  10   0  12        0.93       -2.91      6.61 o 
  11   0  12        1.57        6.11      8.19 o 
  -8   1  12        0.80        4.50      8.78 o 
  -7   1  12       20.69       10.76      7.83 o 
  -6   1  12       12.73        3.45      6.31 o 
  -5   1  12        2.11       -0.54      6.71 o 
  -4   1  12       53.69       53.42      9.18 o 
  -3   1  12        7.98        4.71      5.93 o 
  -2   1  12       70.83       63.15      9.21 o 
  -1   1  12       41.75       16.46     10.17 o 
   0   1  12      191.69      239.92     14.13 o 
   1   1  12       82.70      103.66     12.83 o 
   2   1  12       24.94       38.99      7.91 o 
   3   1  12        3.26       -4.83      7.90 o 
   4   1  12       64.09       58.20      9.58 o 
   5   1  12        1.37        2.74      5.45 o 
   6   1  12        3.28       -3.78      5.00 o 
   7   1  12        9.08       17.20      7.18 o 
   8   1  12        3.91        4.44      6.59 o 
   9   1  12        1.14       -2.43      9.81 o 
  10   1  12        0.44        2.64      6.07 o 
  11   1  12        0.11       -0.03      6.23 o 
  -7   2  12       29.82       22.65      8.25 o 
  -6   2  12        2.47        2.31      6.46 o 
  -5   2  12        0.23       -5.84      5.63 o 
  -4   2  12       39.69       48.62      9.13 o 
  -3   2  12        8.84       11.75      5.99 o 
  -2   2  12        6.30       11.59      6.25 o 
  -1   2  12        3.79        0.06      6.93 o 
   0   2  12       76.75       79.68     17.65 o 
   1   2  12        0.02       -0.58      6.25 o 
   2   2  12        0.59        1.01      5.02 o 
   3   2  12        5.13        2.41      5.15 o 
   4   2  12       21.66        6.43      5.91 o 
   5   2  12       42.34       38.38      8.40 o 
   6   2  12        0.29       -1.45      6.48 o 
   7   2  12       33.67       42.96     11.37 o 
   8   2  12        0.00       -5.58      5.02 o 
   9   2  12        1.83       -2.10      5.42 o 
  10   2  12        0.13       -0.13      7.52 o 
  11   2  12        0.20       -2.45      6.04 o 
  -7   3  12       12.39       19.16      8.24 o 
  -6   3  12        0.90        8.87      6.56 o 
  -5   3  12        0.22        1.37      5.97 o 
  -4   3  12        1.62       -1.25      4.72 o 
  -3   3  12        3.38       -2.24      6.54 o 
  -2   3  12        2.76        6.16      5.47 o 
  -1   3  12       32.80       22.16     10.62 o 
   0   3  12      289.63      300.53     15.33 o 
   1   3  12        4.23        3.67      5.39 o 
   2   3  12       42.97       53.08     20.76 o 
   3   3  12       31.48       51.69      8.56 o 
   4   3  12       39.25       42.18      8.54 o 
   5   3  12       82.35       80.55     13.99 o 
   6   3  12        0.99       -0.75      4.81 o 
   7   3  12        0.76        0.77      5.15 o 
   8   3  12        3.31       -2.63      5.25 o 
   9   3  12        2.55        0.98      6.05 o 
  10   3  12        0.02       -4.22      5.84 o 
  11   3  12        2.92        4.46      6.48 o 
  -7   4  12       13.69       11.11      9.52 o 
  -6   4  12        0.13        0.98      9.59 o 
  -5   4  12        1.91        7.80      6.57 o 
  -4   4  12        1.78        2.55      5.77 o 
  -3   4  12       27.94       22.50      7.29 o 
  -2   4  12        9.34       17.07      8.20 o 
  -1   4  12        3.47        7.58      8.16 o 
   0   4  12      111.84      142.15     11.73 o 
   1   4  12        7.56        4.32      5.86 o 
   2   4  12        6.94        2.42      5.14 o 
   3   4  12        3.44       15.08      9.46 o 
   4   4  12        9.97        8.16     11.21 o 
   5   4  12        0.66        6.80      6.38 o 
   6   4  12       32.71       26.84      7.46 o 
   7   4  12        0.67        3.85      5.39 o 
   8   4  12        9.01        7.64      6.06 o 
   9   4  12        0.15       -1.36      5.28 o 
  10   4  12        6.17        5.86      6.60 o 
  11   4  12        0.04        6.72      7.09 o 
  -7   5  12       11.27       19.20      8.38 o 
  -6   5  12        1.84       -3.46      7.77 o 
  -5   5  12        0.01       -5.65      5.97 o 
  -4   5  12        5.07        2.40      6.12 o 
  -3   5  12        2.28        2.44      5.79 o 
  -2   5  12        0.54        5.56      5.47 o 
  -1   5  12       42.73       45.48     12.57 o 
   0   5  12      121.42      128.86     17.75 o 
   1   5  12        3.28        3.28      4.95 o 
   2   5  12       56.29       66.49      9.73 o 
   3   5  12        9.92       -2.71      4.79 o 
   4   5  12        5.08        6.14      6.54 o 
   5   5  12       82.78       81.53     10.95 o 
   6   5  12       15.50       12.05      6.02 o 
   7   5  12        0.50        2.85      5.59 o 
   8   5  12        0.50       -1.40      5.20 o 
   9   5  12        0.31       -1.23      5.88 o 
  10   5  12        2.12        8.27      7.38 o 
  11   5  12        0.49       -3.82      6.60 o 
  -6   6  12        0.04       -1.84      6.28 o 
  -5   6  12       13.02        9.85      7.42 o 
  -4   6  12        0.06       -6.72      5.39 o 
  -3   6  12        7.18       18.50      7.21 o 
  -2   6  12        0.45        4.02      7.19 o 
  -1   6  12       65.58       82.73     15.22 o 
   0   6  12       75.59       47.03     13.22 o 
   1   6  12        2.47       12.33      6.02 o 
   2   6  12        1.65        5.96      5.43 o 
   3   6  12        6.40       14.50      6.14 o 
   4   6  12        0.01       -3.76      4.57 o 
   5   6  12        0.93        2.39      5.61 o 
   6   6  12        1.73        2.11      5.54 o 
   7   6  12        0.15        3.04      5.37 o 
   8   6  12        0.44        0.96      5.99 o 
   9   6  12        1.45        5.75      8.45 o 
  10   6  12        3.87        1.96      6.33 o 
  -6   7  12        1.12       -2.49      6.64 o 
  -5   7  12        3.52        5.76      6.75 o 
  -4   7  12        7.32       12.76      6.68 o 
  -3   7  12       19.97       23.92      7.52 o 
  -2   7  12       76.26       84.30     15.97 o 
  -1   7  12       17.21       29.54     10.62 o 
   0   7  12       13.77       12.37      9.07 o 
   1   7  12       20.59       31.09     17.14 o 
   2   7  12       14.04       10.37      5.63 o 
   3   7  12        0.01       -5.90      4.80 o 
   4   7  12       53.76       66.93     10.19 o 
   5   7  12        4.54        3.38      6.12 o 
   6   7  12        3.96        6.88      9.78 o 
   7   7  12       10.19       25.70      8.75 o 
   8   7  12        8.51       18.07      7.39 o 
   9   7  12        0.21        5.19      6.09 o 
  10   7  12        1.16       22.78      8.82 o 
  -5   8  12        0.87        6.12      7.05 o 
  -4   8  12        8.64        0.95      6.41 o 
  -3   8  12        3.17       10.70     12.15 o 
  -2   8  12        1.61        6.58      6.17 o 
  -1   8  12        4.76        0.06      8.75 o 
   0   8  12        0.47       13.54      9.78 o 
   1   8  12        2.73        6.06      7.35 o 
   2   8  12        4.10        6.13      5.91 o 
   3   8  12        1.30        1.04      5.53 o 
   4   8  12       13.64        8.31      6.32 o 
   5   8  12        0.33       -1.50      5.36 o 
   6   8  12        0.20        9.10      6.00 o 
   7   8  12        0.16        5.18     16.29 o 
   8   8  12        1.13        0.44      5.54 o 
   9   8  12        0.45        5.14      8.97 o 
  -4   9  12        4.47        4.04      6.67 o 
  -3   9  12        5.52        4.36      6.40 o 
  -2   9  12        2.52        8.71      6.93 o 
  -1   9  12        0.29        6.22      8.68 o 
   0   9  12        0.25      -10.20      6.80 o 
   1   9  12        2.91        7.26      9.07 o 
   2   9  12        0.07        6.97      9.62 o 
   3   9  12       35.51       30.00      8.03 o 
   4   9  12        8.90       15.45      6.93 o 
   5   9  12       33.13       33.61     15.74 o 
   6   9  12        1.53        3.55      6.33 o 
   7   9  12        0.10       -0.87      5.96 o 
   8   9  12        0.77        1.89      8.29 o 
   9   9  12        1.65        9.79      6.99 o 
  -3  10  12       16.17        8.96      7.70 o 
  -2  10  12        7.41        6.56      6.77 o 
  -1  10  12        0.21        5.51      8.88 o 
   0  10  12       15.40       31.03     11.66 o 
   1  10  12        0.00        5.64      7.90 o 
   2  10  12       11.76        5.92      7.22 o 
   3  10  12        7.85        3.09      6.43 o 
   4  10  12       14.35       13.73      9.91 o 
   5  10  12        0.51        7.58      9.20 o 
   6  10  12        3.92       13.02      9.59 o 
   7  10  12        0.00      -10.59      7.06 o 
   8  10  12        0.19        9.46      9.39 o 
  -2  11  12        0.47        4.53      9.46 o 
   2  11  12        0.10        2.01      8.23 o 
   3  11  12        8.57       -0.91      8.10 o 
   4  11  12        0.03       15.87     10.43 o 
   5  11  12        3.08       -3.95      8.88 o 
   6  11  12        0.21       -1.68      8.49 o 
   7  11  12        0.05       -2.98      8.49 o 
   3  12  12        0.45       16.91     10.88 o 
   4  12  12        0.12        9.33      9.91 o 
  -1  -8  13        0.79       18.27     11.27 o 
   0  -8  13        2.58        7.45     10.37 o 
   1  -8  13        0.14       -0.26      9.26 o 
   2  -8  13        0.00        1.75     10.17 o 
   3  -8  13        2.07       -3.65      6.14 o 
   4  -8  13        1.57       13.76      6.22 o 
  -1  -7  13        0.33       -0.26      9.72 o 
   0  -7  13        0.00       -0.97      8.94 o 
   1  -7  13        2.50       12.44      9.98 o 
   2  -7  13        1.51       -0.08      5.66 o 
   3  -7  13        0.11        6.96      5.43 o 
   4  -7  13        3.55       -4.30      5.45 o 
   5  -7  13        1.36       11.14      7.02 o 
   6  -7  13        0.90       -0.27      5.47 o 
  -1  -6  13        3.40        7.97      6.44 o 
   0  -6  13        0.00       -2.56      5.25 o 
   1  -6  13        0.18       -1.38      5.42 o 
   2  -6  13        0.02       -2.51      4.37 o 
   3  -6  13        0.41        0.29      4.45 o 
   4  -6  13        6.34       10.11      4.92 o 
   5  -6  13        0.08        5.96      5.09 o 
   6  -6  13        4.17        3.96      5.63 o 
   7  -6  13        1.19        2.50      5.68 o 
  -5  -5  13        0.03       -6.54     10.50 o 
  -4  -5  13        2.25        6.97      6.47 o 
  -3  -5  13        0.27       -7.39      7.26 o 
  -2  -5  13        2.48        5.51      9.91 o 
  -1  -5  13        0.07        5.16      4.88 o 
   0  -5  13        1.48       -1.40      4.28 o 
   1  -5  13        5.21        2.63      4.28 o 
   2  -5  13        0.61        5.05      6.87 o 
   3  -5  13        0.00       -0.42      4.11 o 
   4  -5  13        0.21        2.68      4.56 o 
   5  -5  13        0.09       -0.28      4.73 o 
   6  -5  13        1.29        2.97      5.07 o 
   7  -5  13        1.23        0.59      6.10 o 
   8  -5  13        1.88       -5.37      7.08 o 
  -5  -4  13        7.40       12.58      7.55 o 
  -4  -4  13        0.50       -2.47      5.25 o 
  -3  -4  13       20.28       49.24     13.41 o 
  -2  -4  13        5.47        9.13      9.20 o 
  -1  -4  13        1.30        9.71      5.68 o 
   0  -4  13        0.00       -2.05      4.03 o 
   1  -4  13        9.94        2.80      5.41 o 
   2  -4  13        2.65        0.91      4.27 o 
   3  -4  13        7.37       10.90      4.92 o 
   4  -4  13        9.20       14.69      5.30 o 
   5  -4  13        0.68        4.26      7.00 o 
   6  -4  13        0.19       10.01      6.49 o 
   7  -4  13        5.11        4.56      6.22 o 
   8  -4  13        0.64        3.47      7.10 o 
  -6  -3  13        0.97        1.23      6.63 o 
  -5  -3  13       19.28        7.96      6.56 o 
  -4  -3  13        5.49        1.00      5.74 o 
  -2  -3  13        1.68        5.12      9.26 o 
  -1  -3  13        1.04       -5.90      7.32 o 
   0  -3  13        0.02        3.27      4.19 o 
   1  -3  13        2.07        6.21      4.52 o 
   2  -3  13        1.11        4.33      6.22 o 
   3  -3  13        1.12       -0.52      5.12 o 
   4  -3  13        1.32       14.60      8.13 o 
   5  -3  13        0.49        3.96      6.05 o 
   6  -3  13        2.31       10.07      7.03 o 
   7  -3  13        0.96        0.28      7.22 o 
   8  -3  13        2.78        4.88      7.27 o 
   9  -3  13        4.41        8.06     12.37 o 
  -6  -2  13        7.33       11.52      8.06 o 
  -5  -2  13       21.85       11.67      6.94 o 
  -4  -2  13       11.78        9.23      6.80 o 
  -3  -2  13       16.96       13.73      9.85 o 
  -2  -2  13       28.19       22.61     10.56 o 
  -1  -2  13       20.82       40.56     12.76 o 
   0  -2  13        3.49       11.82     10.43 o 
   1  -2  13       14.69       26.18      7.47 o 
   2  -2  13       14.37       28.48      7.58 o 
   3  -2  13       57.56       49.33     21.77 o 
   4  -2  13        7.89       11.38      6.61 o 
   5  -2  13       12.65       13.14     12.37 o 
   6  -2  13       25.38       28.15      7.59 o 
   7  -2  13        2.23       11.06      6.91 o 
   8  -2  13       14.69       -2.00      6.64 o 
   9  -2  13        9.64        3.51      7.81 o 
  -6  -1  13        1.96        0.56      6.71 o 
  -5  -1  13        2.56        6.11      6.32 o 
  -4  -1  13       15.35       18.51      7.75 o 
  -3  -1  13        5.38        5.51      9.72 o 
  -2  -1  13        3.42       13.28      9.52 o 
  -1  -1  13       21.40       26.82     10.88 o 
   0  -1  13        6.18       -2.76      5.22 o 
   1  -1  13       31.42       28.85      9.75 o 
   2  -1  13       43.19       40.18      8.71 o 
   3  -1  13        0.20       -1.67      5.53 o 
   4  -1  13        0.24       -0.25      5.57 o 
   5  -1  13        7.43        3.98      6.12 o 
   6  -1  13        8.10        4.73     11.79 o 
   7  -1  13        2.79        7.65      6.94 o 
   8  -1  13        0.01       -3.44      5.95 o 
   9  -1  13        0.02        4.81     10.01 o 
  10  -1  13        0.10        7.10      8.68 o 
  -6   0  13        0.00       -4.05      6.32 o 
  -5   0  13        8.67       16.25      7.61 o 
  -4   0  13       13.98       13.97      6.90 o 
  -3   0  13       11.67        7.52      9.07 o 
  -2   0  13        6.94       16.13     10.95 o 
  -1   0  13        3.77        6.87      8.75 o 
   0   0  13       69.34       85.67     10.32 o 
   1   0  13        9.58      -11.98      8.78 o 
   2   0  13       14.34        3.16      6.11 o 
   3   0  13       27.20       35.18      8.35 o 
   4   0  13        4.48       14.89      6.45 o 
   5   0  13       63.88       55.76      9.71 o 
   6   0  13        7.36        8.08      6.26 o 
   7   0  13        0.01        8.96      6.58 o 
   8   0  13        2.46        0.50      6.24 o 
   9   0  13        0.01       -1.69      6.62 o 
  10   0  13        0.20       -0.30     10.95 o 
  -6   1  13        0.02        0.19      6.32 o 
  -5   1  13        1.89       10.07      6.78 o 
  -4   1  13        2.73        1.84      5.76 o 
  -2   1  13        0.16       -2.07      8.42 o 
  -1   1  13       32.95       13.09      9.78 o 
   0   1  13       11.92        2.52      5.40 o 
   1   1  13       11.74       10.69      6.49 o 
   2   1  13        0.18        6.06     10.82 o 
   3   1  13       14.34       22.49      7.07 o 
   4   1  13       26.73       36.25      8.35 o 
   5   1  13       29.30       36.59      8.53 o 
   6   1  13        6.72        3.33      6.24 o 
   7   1  13        4.17        8.88      6.27 o 
   8   1  13        2.29        5.15      6.77 o 
   9   1  13        0.48       -0.61      6.72 o 
  10   1  13        0.76        8.73      8.30 o 
  -6   2  13        0.01       -1.06      6.04 o 
  -5   2  13        0.91        1.86      5.90 o 
  -4   2  13        2.84        0.40      5.35 o 
  -3   2  13        1.16       -4.15      7.32 o 
  -2   2  13       49.42       78.65     16.58 o 
  -1   2  13       36.25       36.15     12.76 o 
   0   2  13        1.31        6.22      8.75 o 
   1   2  13        0.17       -6.82      5.14 o 
   2   2  13       26.78       24.93      7.73 o 
   3   2  13        1.45       -6.56      7.26 o 
   4   2  13       42.21       56.45     23.32 o 
   5   2  13        1.16       -5.51      4.71 o 
   6   2  13        5.47        1.44      6.54 o 
   7   2  13       12.73        7.93      6.15 o 
   8   2  13        0.94       -0.68      5.42 o 
   9   2  13        0.04       -2.29     12.89 o 
  10   2  13        0.00       -4.70      9.33 o 
  -6   3  13        0.18       -3.70      6.11 o 
  -5   3  13        0.01       -7.96      5.31 o 
  -4   3  13        1.47       -3.38      5.80 o 
  -3   3  13        7.59        4.15      8.68 o 
  -2   3  13       30.63       30.06     11.47 o 
  -1   3  13        6.39        3.69      7.90 o 
   0   3  13        0.30       14.06      8.75 o 
   1   3  13        5.65        2.95      5.72 o 
   2   3  13        0.05       -1.07      4.62 o 
   3   3  13        0.05        3.72      5.40 o 
   4   3  13        0.02       -1.59      5.27 o 
   5   3  13       61.61       38.41      8.81 o 
   6   3  13        0.73       -2.00      5.09 o 
   7   3  13        0.00       -6.06      4.04 o 
   8   3  13        0.00       -2.20      9.30 o 
   9   3  13        0.01        6.64      6.80 o 
  10   3  13        1.73        5.12      6.96 o 
  -6   4  13        8.27       16.02     10.04 o 
  -5   4  13        0.06       -4.00      5.95 o 
  -4   4  13        0.14        8.10      6.51 o 
  -3   4  13        0.20        0.82      5.71 o 
  -2   4  13       39.91       32.91     12.05 o 
  -1   4  13        3.51        0.13      7.64 o 
   0   4  13        7.31        9.39      8.29 o 
   1   4  13        5.76        4.14      5.21 o 
   2   4  13        0.68        3.32      5.50 o 
   3   4  13       13.79       18.76     15.03 o 
   4   4  13       28.53       30.54     10.53 o 
   5   4  13       38.63       23.66      7.88 o 
   6   4  13        1.79        6.07     12.50 o 
   7   4  13        0.78       -3.60      4.92 o 
   8   4  13        0.64        1.42      5.82 o 
   9   4  13        0.93       16.19      7.71 o 
  10   4  13        2.58        0.16     14.48 o 
  -5   5  13        1.60        1.34      6.72 o 
  -4   5  13        0.82        3.85      6.22 o 
  -3   5  13        0.03        0.76      5.96 o 
  -2   5  13       27.66       16.20     10.11 o 
  -1   5  13       13.63        0.13      7.84 o 
   0   5  13        0.38       -9.04      6.02 o 
   1   5  13        0.01       -1.11      6.41 o 
   2   5  13        4.40       -0.18      8.75 o 
   3   5  13        1.20        4.40      5.54 o 
   4   5  13       20.86       23.17      7.22 o 
   5   5  13       26.34       24.75      7.66 o 
   6   5  13        0.82        4.36      6.67 o 
   7   5  13        0.10        0.41      6.13 o 
   8   5  13        8.75        8.58      6.14 o 
   9   5  13        1.08        2.29      5.88 o 
  10   5  13        0.35        8.24      7.15 o 
  -5   6  13        0.44       -7.04     11.18 o 
  -4   6  13        1.37       -1.66      6.37 o 
  -3   6  13        0.21        0.53      5.87 o 
  -2   6  13       12.44       14.45      9.98 o 
  -1   6  13        7.80       19.69     10.24 o 
   0   6  13        0.03       -1.17      7.84 o 
   1   6  13        0.15       13.09      9.46 o 
   2   6  13        0.00        0.64      5.31 o 
   3   6  13        5.22       -2.94      5.61 o 
   4   6  13       17.69       18.67      8.78 o 
   5   6  13        0.61       -4.68      5.12 o 
   6   6  13        1.28       -1.04      5.24 o 
   7   6  13        4.60        5.77      9.39 o 
   8   6  13        0.44        6.33      9.78 o 
   9   6  13        3.76       -6.72      4.97 o 
  -4   7  13       12.78       22.00      8.37 o 
  -3   7  13       11.20       15.90      7.42 o 
  -2   7  13       18.49       13.86      9.65 o 
  -1   7  13       25.01       25.40     11.21 o 
   0   7  13        6.36       11.34      9.52 o 
   1   7  13        8.73       11.01      9.78 o 
   2   7  13        0.09       10.30      6.28 o 
   3   7  13        2.25        8.35      6.57 o 
   4   7  13        0.95        2.60      5.44 o 
   5   7  13        0.17       11.68      6.54 o 
   6   7  13        1.99        8.48      7.26 o 
   7   7  13        3.20       -0.83      9.33 o 
   8   7  13        4.71        9.60      7.21 o 
   9   7  13        0.07        8.21      6.64 o 
  -4   8  13        2.51        7.36      7.19 o 
  -3   8  13        9.73       13.28      7.12 o 
  -2   8  13       13.28       15.35     10.75 o 
  -1   8  13        1.55       -1.55      8.03 o 
   0   8  13        0.53        9.07      9.13 o 
   1   8  13        7.87       -5.05      7.13 o 
   2   8  13        0.57        8.19      6.18 o 
   3   8  13        0.01        3.35     11.89 o 
   4   8  13        0.01       -4.24      5.80 o 
   5   8  13       13.95       19.58      7.70 o 
   6   8  13        4.69       -1.01      7.26 o 
   7   8  13       12.76       14.37      7.39 o 
   8   8  13        2.83       13.08      7.10 o 
  -3   9  13        4.92        3.03      6.78 o 
  -2   9  13        3.87        4.47     10.24 o 
  -1   9  13        0.07        5.12      8.75 o 
   0   9  13       16.16       19.82     10.82 o 
   1   9  13        0.23        0.39      8.03 o 
   2   9  13        0.33        4.59      6.45 o 
   3   9  13        0.37       -0.31      5.57 o 
   4   9  13        3.66       12.37      7.03 o 
   5   9  13        0.00        1.37      6.43 o 
   6   9  13        1.72        5.13      8.65 o 
   7   9  13        1.20       -4.01      6.45 o 
  -1  10  13        2.04        9.98      9.33 o 
   0  10  13        0.19       -0.71      9.13 o 
   1  10  13        0.00       -0.39      8.10 o 
   2  10  13        0.67       -5.77      7.52 o 
   3  10  13        1.47        0.64      7.16 o 
   4  10  13        2.20        1.79     12.73 o 
   5  10  13        0.14       15.03     10.75 o 
   6  10  13        0.57       -7.00      7.97 o 
   3  11  13        0.49        9.59      9.65 o 
   4  11  13        0.68        6.28      9.98 o 
   1  -7  14        1.03       -0.90      5.59 o 
   2  -7  14        1.30        0.41      5.89 o 
   0  -6  14        7.95        2.51      9.91 o 
   1  -6  14        0.81        4.59      7.74 o 
   2  -6  14        0.00        2.83      5.19 o 
   3  -6  14        0.84       -1.29      5.42 o 
   4  -6  14        2.38        4.86      5.47 o 
   5  -6  14        0.86       10.77      6.69 o 
  -3  -5  14        0.09       -0.84      7.77 o 
  -2  -5  14       19.38       60.96     15.74 o 
  -1  -5  14        0.20        4.99      9.52 o 
   0  -5  14        0.08        2.82      4.80 o 
   1  -5  14        0.03       -0.15      4.58 o 
   2  -5  14        0.33        7.65      4.94 o 
   3  -5  14        0.37        6.62      5.31 o 
   4  -5  14        3.52        6.40      5.41 o 
   5  -5  14        0.02       -9.33      6.64 o 
   6  -5  14        0.09       -2.63      6.25 o 
  -4  -4  14        0.73       10.17      8.88 o 
  -3  -4  14        2.72       -1.43      6.80 o 
  -2  -4  14        3.55        3.43      9.39 o 
  -1  -4  14        5.98       20.02     11.53 o 
   0  -4  14        0.18        2.55      4.80 o 
   1  -4  14        4.05       13.00      5.43 o 
   2  -4  14        8.48       11.02      5.46 o 
   3  -4  14        0.85        4.17      5.92 o 
   4  -4  14        0.39        0.19      5.79 o 
   5  -4  14        0.44        1.56      6.77 o 
   6  -4  14        0.00        2.38      6.03 o 
   7  -4  14        1.68        3.77      5.96 o 
  -4  -3  14        6.63       10.37     10.56 o 
  -3  -3  14        6.80       11.86      9.07 o 
  -2  -3  14        0.01       -3.89      8.88 o 
  -1  -3  14        4.51       -1.17      8.81 o 
   0  -3  14        0.26       -2.08      5.41 o 
   1  -3  14        0.03        3.78      5.84 o 
   2  -3  14        0.45       10.43      6.39 o 
   3  -3  14        0.00        9.06      6.63 o 
   4  -3  14        1.09        0.54      5.83 o 
   5  -3  14        0.56        3.30      6.83 o 
   6  -3  14        1.22       -5.59      5.63 o 
   7  -3  14        0.02       -0.79      6.32 o 
   8  -3  14        0.03        3.65      7.21 o 
  -5  -2  14        7.57        8.88     10.04 o 
  -4  -2  14       11.46        2.40      8.29 o 
  -3  -2  14        0.07       14.32      9.07 o 
  -2  -2  14        0.30        7.06      9.39 o 
  -1  -2  14       24.06       15.42     10.56 o 
   0  -2  14        6.45        5.31      9.26 o 
   1  -2  14       19.56       26.36      7.60 o 
   2  -2  14        1.28        1.64      6.09 o 
   3  -2  14        5.16        3.13      5.67 o 
   4  -2  14        0.03       -0.93      5.97 o 
   5  -2  14        0.44       -1.29      9.65 o 
   6  -2  14        0.89       15.80      9.75 o 
   7  -2  14        0.24       -0.58      6.58 o 
   8  -2  14        0.51        7.05      7.19 o 
  -5  -1  14       13.20        8.10      9.59 o 
  -4  -1  14        0.00       -6.15      7.52 o 
  -3  -1  14       17.49       36.34     12.24 o 
  -2  -1  14        0.43        5.90      9.98 o 
  -1  -1  14       27.50       17.17     10.88 o 
   0  -1  14        0.08       -6.48      7.97 o 
   1  -1  14        7.52       22.39      7.38 o 
   2  -1  14       18.72       19.74     10.07 o 
   3  -1  14        0.23       -6.88      5.53 o 
   4  -1  14        1.20        1.53      5.86 o 
   5  -1  14        0.16       -0.22      5.46 o 
   6  -1  14        2.16       -4.08      5.54 o 
   7  -1  14        0.89       -1.09      5.92 o 
   8  -1  14        1.01       11.73      8.20 o 
  -5   0  14       14.98       12.57      7.63 o 
  -4   0  14        2.73       -2.46      7.45 o 
  -3   0  14        1.61       19.18     10.30 o 
  -2   0  14       26.26       57.85     15.61 o 
  -1   0  14        3.24       -3.69      9.13 o 
   0   0  14       20.79       20.34     11.99 o 
   1   0  14        0.88        1.93      6.11 o 
   2   0  14        1.16       -1.82      5.53 o 
   3   0  14        5.86       10.13      6.73 o 
   4   0  14        3.86       -1.29      5.63 o 
   5   0  14        0.72        9.32      8.20 o 
   6   0  14        0.00        3.31      6.18 o 
   7   0  14        0.16       -2.82      5.46 o 
   8   0  14        0.03        5.72      6.99 o 
   9   0  14        0.44       -8.10      6.75 o 
  -5   1  14        0.28        7.12      6.62 o 
  -4   1  14        0.84       11.86      9.91 o 
  -3   1  14        2.66       -9.52      7.13 o 
  -2   1  14        2.38      -10.88      7.26 o 
  -1   1  14       24.47       21.44     11.73 o 
   0   1  14        0.15       -6.35      9.01 o 
   1   1  14        2.05       -5.45      5.08 o 
   2   1  14        0.00       -0.18      5.57 o 
   3   1  14        3.81       11.90      7.22 o 
   4   1  14       41.14       27.74     10.33 o 
   5   1  14        1.55       -0.50      5.96 o 
   6   1  14        0.03       -1.03      5.77 o 
   7   1  14        0.05       -3.88      8.10 o 
   8   1  14        0.04      -10.15      8.07 o 
   9   1  14        2.29       20.46      8.94 o 
  -5   2  14        1.17       -0.14      6.16 o 
  -4   2  14        1.32       -0.97      7.71 o 
  -3   2  14        0.30       -5.64      6.80 o 
  -2   2  14        8.24       23.06     11.60 o 
  -1   2  14        3.56        1.55      9.65 o 
   0   2  14       24.13       14.19     10.75 o 
   1   2  14        0.98        2.58      6.08 o 
   2   2  14        7.91       -2.26      5.84 o 
   3   2  14        2.23       -7.25      5.48 o 
   4   2  14        0.02       -6.80      8.65 o 
   5   2  14        0.35       -2.34      8.84 o 
   6   2  14        0.55       -1.09      6.51 o 
   7   2  14        1.96        6.76      6.51 o 
   8   2  14        0.25       -2.10      6.22 o 
   9   2  14        2.28       -3.90      5.31 o 
  -5   3  14        0.16        3.70      6.98 o 
  -4   3  14        0.08       -3.56      7.84 o 
  -3   3  14        1.91       -4.41      7.84 o 
  -2   3  14       10.84       16.52     11.14 o 
  -1   3  14        8.96       20.73     10.69 o 
   0   3  14        4.91        4.08      9.20 o 
   1   3  14        0.50       -3.69      7.90 o 
   2   3  14        0.39       -7.63      6.71 o 
   3   3  14       14.03       11.98     12.50 o 
   4   3  14        0.02        3.05     11.82 o 
   5   3  14        0.05        5.36      6.73 o 
   6   3  14        8.12        2.43      9.01 o 
   7   3  14        6.79        2.70      6.24 o 
   8   3  14        0.00       -6.67      4.44 o 
   9   3  14        0.49       -0.75      5.99 o 
  -4   4  14        3.03      -11.01      8.16 o 
  -3   4  14        4.97        1.88      9.39 o 
  -2   4  14       53.87       69.64     16.20 o 
  -1   4  14       10.31       22.42     11.92 o 
   0   4  14       35.23        9.78      9.33 o 
   1   4  14        4.22       -7.90      7.64 o 
   2   4  14       17.12       12.77     13.05 o 
   3   4  14        5.30       -0.79      7.87 o 
   4   4  14        0.20        3.88      6.58 o 
   5   4  14        0.69       -1.21      6.02 o 
   6   4  14        0.14       -4.10      5.50 o 
   7   4  14        1.12        1.43      5.47 o 
   8   4  14        0.57       10.45      6.84 o 
   9   4  14        3.12        6.46      6.64 o 
  -4   5  14        1.78        0.00      9.85 o 
  -3   5  14        0.20       -0.39      8.81 o 
  -2   5  14       20.02       20.99     11.27 o 
  -1   5  14        8.61       13.86     10.50 o 
   0   5  14       13.37        1.81      9.13 o 
   1   5  14        7.96        1.88      9.07 o 
   2   5  14        0.79       -4.15      4.93 o 
   3   5  14        4.91        2.75      5.93 o 
   4   5  14        1.39       -1.40      5.10 o 
   5   5  14        0.67        4.01      5.56 o 
   6   5  14        3.05        5.97      6.28 o 
   7   5  14        4.41        6.34      6.67 o 
   8   5  14        0.20       -4.29     10.46 o 
   9   5  14        0.07        6.00      5.93 o 
  -3   6  14        2.40       -1.81      8.42 o 
  -2   6  14       18.18        4.99      9.26 o 
  -1   6  14       28.75       20.99     11.47 o 
   0   6  14        2.53       11.92     10.04 o 
   1   6  14        1.38        5.90      7.84 o 
   2   6  14        0.34       -5.31      5.50 o 
   3   6  14       14.49        5.86      7.94 o 
   4   6  14        3.64       -2.61     12.99 o 
   5   6  14        1.35        5.83      5.97 o 
   6   6  14        4.23       -2.62      5.88 o 
   7   6  14        4.98       -7.31      5.16 o 
   8   6  14        0.13        0.68      6.09 o 
  -3   7  14        0.16       -5.31      9.01 o 
  -2   7  14        6.44       24.75     11.86 o 
  -1   7  14       13.28        2.14      9.20 o 
   0   7  14        1.04        3.89      9.01 o 
   1   7  14        0.95       -5.96      7.19 o 
   2   7  14        7.33       -1.88      9.07 o 
   3   7  14        7.20        5.59      6.55 o 
   4   7  14        0.62        4.35      9.26 o 
   5   7  14        4.93       13.07      7.05 o 
   6   7  14       14.16        4.83      6.90 o 
   7   7  14        0.00       -2.64      5.67 o 
   8   7  14        3.52        9.29     13.31 o 
  -2   8  14       12.34       14.84     11.21 o 
  -1   8  14        1.89        4.92      9.78 o 
   0   8  14        0.48       -2.20      9.13 o 
   1   8  14        0.01       16.39     11.08 o 
   2   8  14        3.12       16.78     10.50 o 
   3   8  14        0.72       -5.47      6.09 o 
   4   8  14        1.27        3.81      6.94 o 
   5   8  14        7.28        9.18      7.22 o 
   6   8  14        0.19        5.38      6.71 o 
   7   8  14        5.59       12.74      7.42 o 
   0   9  14        1.62        1.88     10.75 o 
   1   9  14        0.00       -6.02      8.81 o 
   2   9  14        0.13       -3.56      8.49 o 
   3   9  14       10.94       10.27      7.21 o 
   4   9  14       15.52       18.99      7.60 o 
   5   9  14        1.96        4.44      6.83 o 
   2  -5  15        2.58       10.06      9.06 o 
  -1  -4  15        0.43       -1.81      9.85 o 
   0  -4  15        0.13        2.01      9.01 o 
   1  -4  15        0.54        2.60      6.76 o 
   2  -4  15        0.01       -3.49      6.34 o 
   3  -4  15        1.44        9.92     11.50 o 
   4  -4  15        0.33       -1.19      6.45 o 
  -2  -3  15       13.32        4.92     10.69 o 
  -1  -3  15        7.15        5.57      9.78 o 
   0  -3  15        0.16       -1.17      8.42 o 
   1  -3  15        3.98        1.94      6.02 o 
   2  -3  15        3.23       -3.06      6.61 o 
   3  -3  15        1.16        9.43      7.58 o 
   4  -3  15        0.42       -0.20      5.86 o 
   5  -3  15        0.25       -5.63      6.07 o 
   6  -3  15        0.07       -4.59      6.26 o 
  -2  -2  15        2.69        9.07     11.66 o 
  -1  -2  15        2.08       13.60     10.88 o 
   0  -2  15        2.51        2.01     10.56 o 
   1  -2  15        0.10       -0.67      6.63 o 
   2  -2  15        0.04        0.26      6.23 o 
   3  -2  15        1.45       -5.57      5.51 o 
   4  -2  15        1.62        6.51     10.46 o 
   5  -2  15        0.24        5.86     12.34 o 
   6  -2  15        0.01        3.44      6.87 o 
  -3  -1  15        2.27        2.20      9.98 o 
  -2  -1  15       13.07       17.95     12.37 o 
  -1  -1  15        0.78        1.04      9.26 o 
   0  -1  15        5.41       -0.91      9.52 o 
   1  -1  15       17.64       22.93      7.97 o 
   2  -1  15        0.40       -5.76      5.49 o 
   3  -1  15        0.59       -4.89      6.13 o 
   4  -1  15        0.04       -0.11      6.58 o 
   5  -1  15        2.99       10.50      7.23 o 
   6  -1  15        1.10        6.04      7.05 o 
   7  -1  15        0.29        9.91      7.79 o 
  -3   0  15        0.11        1.88      8.62 o 
  -2   0  15        1.98       12.70     11.79 o 
  -1   0  15        0.22       -1.36      9.07 o 
   0   0  15        6.28       18.79     11.53 o 
   1   0  15        0.48        4.66     10.30 o 
   2   0  15        1.96        9.77      7.11 o 
   3   0  15        3.31        1.37      6.69 o 
   4   0  15        0.18        8.41      6.86 o 
   5   0  15        0.01       10.22      6.99 o 
   6   0  15        0.90       -0.33      6.74 o 
   7   0  15        0.53       -0.36      6.34 o 
  -3   1  15        0.96       -0.65      8.55 o 
  -2   1  15        2.02        3.95      9.65 o 
  -1   1  15        0.00       -5.38      8.42 o 
   0   1  15        6.98        3.17      9.26 o 
   1   1  15        0.72        5.25     10.82 o 
   2   1  15        1.97      -10.01      6.67 o 
   3   1  15       11.01        4.06      6.87 o 
   4   1  15        2.17       -3.01      5.96 o 
   5   1  15       10.47        2.99      7.90 o 
   6   1  15        2.85        3.28      9.49 o 
   7   1  15        0.63       -2.38     12.02 o 
  -3   2  15        0.72        2.85      8.03 o 
  -2   2  15        7.17        1.75     10.69 o 
  -1   2  15        7.02       13.41     10.82 o 
   0   2  15        0.48        2.79     10.04 o 
   1   2  15        0.02       18.01     11.92 o 
   2   2  15        7.65        7.18     21.02 o 
   3   2  15        2.01        2.86      6.41 o 
   4   2  15        2.77        0.87      6.79 o 
   5   2  15        0.93        8.19      6.89 o 
   6   2  15        0.28        1.36      6.95 o 
   7   2  15        0.11        6.07      7.64 o 
  -3   3  15        2.42       -6.28      8.29 o 
  -2   3  15        0.68       -8.10      8.68 o 
  -1   3  15        0.03       -5.18      9.72 o 
   0   3  15        1.14       -2.27      8.68 o 
   1   3  15        1.76        7.58     10.88 o 
   2   3  15        0.15        3.29      5.94 o 
   3   3  15        1.29       -2.82      5.61 o 
   4   3  15        0.02      -14.53     11.34 o 
   5   3  15        0.08       -4.25      6.64 o 
   6   3  15        0.00       -0.81      6.48 o 
   7   3  15        0.00       -4.32     14.90 o 
  -3   4  15        2.08       12.57     11.66 o 
  -2   4  15        4.71       14.84     10.69 o 
  -1   4  15        0.96       13.02     10.62 o 
   0   4  15        0.64      -11.66      7.77 o 
   1   4  15        0.05        2.66      9.26 o 
   2   4  15        1.92       16.46     10.82 o 
   3   4  15        3.61        8.59      6.13 o 
   4   4  15        1.55       10.80      6.80 o 
   5   4  15        6.45        4.82      6.58 o 
   6   4  15        0.71       -2.65      5.77 o 
   7   4  15        0.11       -2.08      6.04 o 
  -1   5  15        1.55       -6.80      8.49 o 
   0   5  15        1.84        3.56      8.88 o 
   1   5  15        0.02       18.27     11.01 o 
   2   5  15        6.91        5.38      9.33 o 
   3   5  15        4.42        6.73      6.81 o 
   4   5  15        0.07        3.23      5.90 o 
   5   5  15        0.83        4.32      6.50 o 
   6   5  15        3.75       12.09      7.39 o 
   7   5  15        1.73       -5.86     12.28 o 
  -1   6  15        1.60        9.33     10.69 o 
   0   6  15        4.54        1.88      9.07 o 
   1   6  15        3.65        0.65      8.88 o 
   2   6  15        0.18       -1.88      9.39 o 
   3   6  15        0.03       -3.22      5.99 o 
   4   6  15        0.08       -1.52      5.70 o 
   5   6  15        0.25        5.15      7.26 o 
   6   6  15        0.08       10.72      7.21 o 
   0   7  15        9.43       15.48     10.24 o 
   1   7  15        0.01      -12.34      8.23 o 
   2   7  15        0.67       26.63     12.05 o 
   3   7  15        0.02       -6.30      6.62 o 
   4   7  15        0.17        7.96      8.71 o 
   5   7  15        0.91        6.87      7.18 o 
   2   8  15        0.04       -9.72      6.48 o 
   3   8  15        2.11       -0.71     10.37 o 
   4   8  15        0.14        7.07      6.91 o 
   0  -1  16        3.66       -0.91      9.46 o 
   1  -1  16        4.38       32.20     13.54 o 
   2  -1  16        4.08       13.53     13.18 o 
   3  -1  16        0.56       -2.56      9.10 o 
   4  -1  16        3.04       -1.85     14.54 o 
   0   0  16        0.15       16.52     11.27 o 
   1   0  16        2.01        5.12     11.79 o 
   2   0  16        1.30       -1.94      6.94 o 
   3   0  16        0.95        1.84      6.63 o 
   4   0  16        3.09        0.95      9.56 o 
   5   0  16        2.36        2.55      7.58 o 
   0   1  16        1.29        0.84      9.98 o 
   1   1  16        1.05        0.13     10.43 o 
   2   1  16        0.21       -0.97     10.37 o 
   3   1  16        1.14        9.45      7.85 o 
   4   1  16        0.64       -1.58      8.07 o 
   5   1  16        0.20       -2.63      7.24 o 
   0   2  16        0.01      -11.73      9.13 o 
   1   2  16        0.01      -10.37     10.50 o 
   2   2  16        0.99      -13.22      9.39 o 
   3   2  16        0.28       -3.92      7.07 o 
   4   2  16        6.36        9.67      9.91 o 
   5   2  16        1.09       -6.55      5.89 o 
   0   3  16        0.28        4.73     11.86 o 
   1   3  16        2.28        2.46      9.85 o 
   2   3  16        0.83       -7.26      9.65 o 
   3   3  16        1.02        0.84     13.05 o 
   4   3  16        0.81       -5.42      5.80 o 
   5   3  16        1.70       -1.85     14.25 o 
   0   4  16        0.20       13.22     11.34 o 
   1   4  16        2.42        4.02      9.65 o 
   2   4  16        0.43        1.36     10.82 o 
   3   4  16        5.10        4.23      9.56 o 
   4   4  16        0.38       -7.98      6.64 o 
   2   5  16        0.10       -2.14      9.01 o 
   3   5  16        0.49       -5.51      7.90 o 
                                                 
